# Supplementary material for: DKK3’s protective role in prostate cancer is partly due to the modulation of immune-related pathways
Source: Front Immunol. 2023 Feb 9;14:978236. doi: 10.3389/fimmu.2023.978236 (PMC9947504; doi:10.3389/fimmu.2023.978236)
Supplement: Supplementary Table 1 — RNASeq data of cell lines as well as patient cohorts with the respective adj-p-value and fold changes for each gene in each condition. [file Table_1.xlsx]

## Sheet: DATASET-All
Probesets	Symbol	adjp-Mock_vs_Empty	adjp-Transfect_vs_Mock	adjp-Transfect_vs_Empty	ANOVA-adjp	avg-Mock	log_fold-Mock_vs_Empty	fold-Mock_vs_Empty	rawp-Mock_vs_Empty	avg-Transfect	log_fold-Transfect_vs_Mock	fold-Transfect_vs_Mock	rawp-Transfect_vs_Mock	log_fold-Transfect_vs_Empty	fold-Transfect_vs_Empty	rawp-Transfect_vs_Empty	avg-Empty	ANOVA-rawp	largest fold
CSNK1G1	CSNK1G1	0.00281717	1	0.00484685	0.000388546	1.58496	-3.90346	-14.9644	9.48e-07	1.58496	0	1	1	-3.90346	-14.9644	7.09e-07	5.48842	1.13e-07	3.90346
KIF20B	KIF20B	0.0406118	1	0.0823744	0.0776154	3.20736	-2.78386	-6.88695	0.000476331	2.8629	-0.344456	-1.26967	0.606862	-3.12832	-8.74416	0.00173757	5.99122	0.00474249	3.12832
PREX1	PREX1	0.00406485	1	0.00749575	0.000388546	1.68806	-2.69362	-6.46933	2.34e-06	1.67061	-0.0174475	-1.01217	0.908355	-2.71106	-6.54804	2.16e-06	4.38167	1.48e-07	2.71106
SSH3	SSH3	0.188136	1	0.0418736	0.15534	3.16379	-2.0058	-4.01612	0.0279085	2.46477	-0.699021	-1.6234	0.360781	-2.70482	-6.51979	0.000132804	5.16959	0.0188558	2.70482
NUBP2	NUBP2	0.072538	1	0.0796549	0.0776154	2.84102	-2.07857	-4.22387	0.00196964	2.37709	-0.463935	-1.3793	0.312171	-2.5425	-5.82598	0.00160381	4.91959	0.00397288	2.5425
MRPL4	MRPL4	0.0823947	0.766147	0.0471545	0.0630583	6.43184	-1.44849	-2.72923	0.00298572	5.40313	-1.02871	-2.0402	0.0471509	-2.4772	-5.56816	0.000240521	7.88033	0.0018695	2.4772
HBB	HBB	0.625136	1	0.604641	0.732334	2.63629	-2.30273	-4.93392	0.28833	2.49231	-0.143978	-1.10495	0.751725	-2.44671	-5.45172	0.259503	4.93902	0.413338	2.44671
FAM73A	FAM73A	0.158783	0.442354	0.0705125	0.0736075	4.12773	-1.11997	-2.17342	0.0198437	2.85415	-1.27358	-2.41761	0.00951952	-2.39355	-5.25448	0.00109233	5.2477	0.00318695	2.39355
LRRC46	LRRC46	0.618715	0.363765	0.10714	0.116376	3.69621	-0.580803	-1.49568	0.283639	1.93578	-1.76043	-3.38799	0.00589086	-2.34123	-5.06735	0.00372236	4.27702	0.0119259	2.34123
RIOK1	RIOK1	0.153597	1	0.0262874	0.0866396	4.33499	-1.6748	-3.19276	0.0186295	3.67992	-0.655066	-1.57469	0.23007	-2.32987	-5.0276	2.41e-05	6.00979	0.00737602	2.32987
IRAK1	IRAK1	0.0633358	0.666981	0.0417152	0.0366778	4.65942	-1.55493	-2.9382	0.00143074	3.88617	-0.77324	-1.7091	0.0301279	-2.32817	-5.02169	0.000128293	6.21435	0.000479361	2.32817
TRAF2	TRAF2	0.0827251	0.787641	0.0773207	0.072273	3.25334	-1.48048	-2.79041	0.00334912	2.44641	-0.806926	-1.74948	0.05068	-2.2874	-4.88177	0.00148427	4.73382	0.00303435	2.2874
HMGA1	HMGA1	0.0344227	1	0.00749575	0.0245914	7.09745	-2.42248	-5.36091	0.000339099	7.25314	0.155685	1.11395	0.644675	-2.26679	-4.81252	2.16e-06	9.51993	0.000237524	2.42248
SOX9	SOX9	0.0625105	1	0.127238	0.142719	6.40883	-2.01231	-4.03427	0.00139006	6.15747	-0.251355	-1.19032	0.689212	-2.26366	-4.80209	0.00637468	8.42114	0.0161648	2.26366
ALDH3B1	ALDH3B1	0.283465	0.708927	0.0859763	0.118186	3.99075	-0.935587	-1.91267	0.065084	2.66815	-1.3226	-2.50117	0.0352874	-2.25819	-4.78391	0.00204491	4.92634	0.0122388	2.25819
DUS1L	DUS1L	0.00837322	0.658637	0.0309832	0.00875473	2.71398	-2.90116	-7.47029	1.21e-05	3.38962	0.675637	1.5973	0.0289751	-2.22553	-4.67682	5.44e-05	5.61515	2.43e-05	2.90116
RNF123	RNF123	0.163564	1	0.137567	0.199296	3.94018	-1.72588	-3.30782	0.020945	3.50482	-0.435356	-1.35224	0.455576	-2.16124	-4.47298	0.00793275	5.66606	0.0311044	2.16124
FOSL1	FOSL1	0.00837322	1	0.0174799	0.00430136	6.64462	-2.21336	-4.63755	1.47e-05	6.72124	0.0766125	1.05454	0.706305	-2.13675	-4.39771	1.26e-05	8.85799	7.44e-06	2.21336
CCNF	CCNF	0.327626	0.733775	0.120275	0.160761	3.72202	-0.716505	-1.6432	0.0852519	2.32604	-1.39598	-2.63166	0.0406041	-2.11248	-4.32434	0.00548491	4.43852	0.0199619	2.11248
C4orf29	C4orf29	0.0827251	0.854218	0.0577482	0.0660846	4.20161	-1.45799	-2.74725	0.00308843	3.54817	-0.653436	-1.57291	0.0971511	-2.11142	-4.32117	0.000488404	5.65959	0.00214037	2.11142
PCGF2	PCGF2	0.569472	0.47323	0.160238	0.18097	3.58519	-0.603582	-1.51948	0.245039	2.08428	-1.50091	-2.83021	0.0120525	-2.10449	-4.30046	0.0116117	4.18877	0.0250192	2.10449
HOXD4	HOXD4	0.469127	1	0.0973049	0.323362	2.91291	-1.10513	-2.15118	0.171622	1.9183	-0.99461	-1.99254	0.197729	-2.09974	-4.28632	0.0028177	4.01804	0.0713305	2.09974
GALE	GALE	0.526354	1	0.203999	0.522859	4.1696	-1.28521	-2.43717	0.213804	3.35795	-0.81165	-1.75522	0.410018	-2.09686	-4.27777	0.021006	5.45481	0.184496	2.09686
TRADD	TRADD	0.0992232	1	0.0648557	0.0894372	2.80105	-2.08123	-4.23167	0.00585041	2.78923	-0.0118162	-1.00822	0.980468	-2.09304	-4.26647	0.000769951	4.88228	0.00781889	2.09304
CDC25A	CDC25A	0.367791	1	0.180655	0.39947	4.219	-1.10406	-2.14959	0.110461	3.26612	-0.952881	-1.93573	0.28818	-2.05694	-4.16103	0.0153805	5.32306	0.105809	2.05694
CUL7	CUL7	0.216218	0.887768	0.219155	0.302903	4.43671	-0.773828	-1.7098	0.038485	3.15383	-1.28288	-2.43324	0.115137	-2.05671	-4.16036	0.0253745	5.21054	0.0633608	2.05671
C16orf80	C16orf80	0.0827251	0.79403	0.0309832	0.045109	5.07158	-1.34383	-2.53825	0.00316264	4.37578	-0.6958	-1.61978	0.0529765	-2.03963	-4.11141	5.51e-05	6.41541	0.00075001	2.03963
NFKBID	NFKBID	0.0748449	0.574654	0.0585961	0.0531443	2.86156	-1.04635	-2.0653	0.00213997	1.88129	-0.980276	-1.97284	0.019163	-2.02663	-4.07451	0.000549075	3.90791	0.00130499	2.02663
CCNL2	CCNL2	0.133431	1	0.0727206	0.134405	5.51575	-1.47981	-2.78912	0.0137278	4.98532	-0.530426	-1.44436	0.326426	-2.01024	-4.02849	0.00121958	6.99556	0.0146612	2.01024
ARPC5L	ARPC5L	0.0788855	1	0.154489	0.186139	4.09315	-1.81037	-3.50732	0.00262699	3.90982	-0.183329	-1.1355	0.769706	-1.9937	-3.98256	0.0106368	5.90351	0.0270755	1.9937
SAMD9	SAMD9	0.00577524	0.0231265	0.0374766	0.00348109	3.76579	-5.26051	-38.3328	4.27e-06	7.03788	3.27209	9.66045	3.86e-05	-1.98842	-3.96801	9e-05	9.02629	5.19e-06	5.26051
CYCSP52	CYCSP52	0.0800954	1	0.162514	0.13125	1.83062	-2.21497	-4.64271	0.0027492	2.06327	0.232657	1.175	0.63654	-1.98231	-3.95125	0.011925	4.04558	0.0141468	2.21497
ZNF335	ZNF335	0.100917	1	0.168834	0.241671	5.35034	-1.73295	-3.32407	0.00701111	5.1027	-0.247645	-1.18727	0.720041	-1.9806	-3.94656	0.0129404	7.0833	0.0430678	1.9806
GGA3	GGA3	0.0391819	0.799642	0.0514108	0.0393338	5.6479	-1.33667	-2.52567	0.000440883	5.00615	-0.641749	-1.56022	0.0544494	-1.97842	-3.9406	0.000337947	6.98457	0.000594434	1.97842
ARHGAP19	ARHGAP19	0.225926	0.899567	0.049448	0.121123	3.16789	-1.17576	-2.25912	0.0417002	2.3677	-0.800195	-1.74134	0.125864	-1.97596	-3.9339	0.000297641	4.34366	0.0126886	1.97596
GIGYF1	GIGYF1	0.100479	0.794132	0.0677357	0.074191	5.43098	-1.18062	-2.26674	0.00635964	4.63636	-0.794621	-1.73462	0.0532669	-1.97524	-3.93195	0.00086682	6.6116	0.00326254	1.97524
KIF11	KIF11	0.18062	1	0.138229	0.254723	3.84132	-1.3057	-2.47204	0.0252379	3.19988	-0.641442	-1.55989	0.345655	-1.94714	-3.8561	0.00804775	5.14702	0.046942	1.94714
AKT1S1	AKT1S1	0.0674819	1	0.0174799	0.0408968	4.15835	-1.60253	-3.03676	0.0015892	3.82124	-0.337113	-1.26323	0.301522	-1.93965	-3.83612	9.27e-06	5.76089	0.000635747	1.93965
C10orf55	C10orf55	1	0.27323	0.175727	0.150944	4.43064	0.017797	1.01241	0.968441	2.47975	-1.95089	-3.86612	0.00330869	-1.93309	-3.81872	0.0143656	4.41284	0.0176912	1.95089
EXTL3	EXTL3	0.172158	1	0.0894217	0.154631	2.79337	-1.27671	-2.42286	0.0231309	2.14395	-0.649421	-1.56854	0.21855	-1.92613	-3.80036	0.00225259	4.07008	0.0185766	1.92613
MN1	MN1	0.0903668	1	0.0420038	0.0776154	3.69822	-1.82049	-3.532	0.00447529	3.5943	-0.103919	-1.07469	0.819732	-1.9244	-3.7958	0.000144981	5.5187	0.0054471	1.9244
HEY1	HEY1	0.0803702	1	0.117388	0.134759	3.78923	-1.61928	-3.07221	0.00278843	3.49551	-0.29372	-1.2258	0.564071	-1.913	-3.76591	0.00518404	5.40851	0.0147516	1.913
ABLIM3	ABLIM3	0.012814	1	0.0439877	0.0174669	5.68236	-1.73247	-3.32296	4.62e-05	5.503	-0.179354	-1.13238	0.454653	-1.91183	-3.76285	0.000192354	7.41483	0.0001301	1.91183
BCL2L2	BCL2L2	0.186875	1	0.219155	0.344049	3.76859	-1.12311	-2.17816	0.0276632	2.98452	-0.78407	-1.72198	0.282998	-1.90718	-3.75074	0.0279159	4.89169	0.0799861	1.90718
EPN3	EPN3	0.364674	1	0.251616	0.378015	2.82979	-1.28856	-2.44284	0.108526	2.2148	-0.614996	-1.53155	0.208704	-1.90356	-3.74135	0.0398286	4.11835	0.0951668	1.90356
SEPN1	SEPN1	0.231991	0.905623	0.170048	0.241423	6.02598	-0.933087	-1.90936	0.0436447	5.06433	-0.961654	-1.94754	0.131426	-1.89474	-3.71855	0.0131479	6.95907	0.0429945	1.89474
ADPRH	ADPRH	0.176264	1	0.317855	0.315848	1.81981	-2.38251	-5.21445	0.0241823	2.30761	0.4878	1.40231	0.367341	-1.89471	-3.71848	0.0713456	4.20233	0.0681783	2.38251
DNAJB1	DNAJB1	0.0118927	1	0.0392767	0.0123249	6.26797	-1.88801	-3.70125	3.95e-05	6.26305	-0.00491295	-1.00341	0.980782	-1.89293	-3.71387	0.000105694	8.15598	4.74e-05	1.89293
SEPW1	SEPW1	0.0834674	0.863227	0.0769519	0.0776154	3.84065	-1.16446	-2.24149	0.0034494	3.11341	-0.727244	-1.65547	0.102158	-1.8917	-3.71072	0.00144216	5.0051	0.00520269	1.8917
SOD3	SOD3	0.00837322	1	0.0646802	0.0456587	5.00738	-1.62489	-3.08418	1.7e-05	4.74759	-0.259795	-1.19731	0.419438	-1.88468	-3.69272	0.000755276	6.63227	0.000773527	1.88468
ATHL1	ATHL1	0.384973	0.31708	0.0708025	0.0776154	4.19026	-0.654042	-1.57357	0.120706	2.96482	-1.22544	-2.33827	0.00460097	-1.87948	-3.67943	0.00114306	4.84431	0.00475613	1.87948
SOX13	SOX13	0.0313955	1	0.0626473	0.0508944	4.37982	-1.63774	-3.11178	0.000286937	4.13862	-0.241192	-1.18197	0.450427	-1.87893	-3.67803	0.000716485	6.01756	0.00114601	1.87893
H6PD	H6PD	0.831871	0.863227	0.182839	0.402271	4.10118	-0.436776	-1.35358	0.521269	2.66058	-1.4406	-2.71434	0.102914	-1.87738	-3.67407	0.0157375	4.53795	0.108078	1.87738
BLOC1S3	BLOC1S3	0.340532	1	0.239617	0.453326	3.39476	-1.35962	-2.56618	0.0965959	2.8789	-0.515855	-1.42984	0.501569	-1.87547	-3.66922	0.0361555	4.75438	0.139077	1.87547
FOXB2	FOXB2	0.469025	1	0.471898	0.602044	1.58496	-1.86488	-3.64238	0.171563	1.58496	0	1	1	-1.86488	-3.64238	0.163203	3.44984	0.244392	1.86488
ATXN7L2	ATXN7L2	0.351511	0.878768	0.0311402	0.16533	2.63918	-0.946589	-1.92731	0.102379	1.72331	-0.915871	-1.88671	0.110586	-1.86246	-3.63627	6.58e-05	3.58577	0.0208242	1.86246
UAP1L1	UAP1L1	0.512737	0.994517	0.17288	0.385062	4.32955	-0.897216	-1.86247	0.204185	3.3717	-0.957844	-1.9424	0.187122	-1.85506	-3.61767	0.0136327	5.22676	0.0986481	1.85506
GOLGA2P5	GOLGA2P5	0.0348114	0.144056	0.0174799	0.00113205	2.4543	-0.979968	-1.97242	0.000351138	1.58496	-0.869337	-1.82682	0.00100732	-1.84931	-3.60327	1.11e-05	3.43427	9.25e-07	1.84931
C9orf172	C9orf172	0.655	0.837483	0.171045	0.311216	3.31126	-0.587232	-1.50236	0.322216	2.04992	-1.26134	-2.39718	0.0700821	-1.84857	-3.60144	0.013315	3.89849	0.0661614	1.84857
GLIS1	GLIS1	0.00837322	0.837483	0.0967516	0.0451828	1.58496	-2.55073	-5.85929	1.7e-05	2.31677	0.731808	1.66072	0.0759091	-1.81892	-3.52816	0.00276702	4.13569	0.000753408	2.55073
TRIM56	TRIM56	0.101712	1	0.121051	0.186852	4.00596	-2.60772	-6.0954	0.00806949	4.79594	0.789989	1.72906	0.319104	-1.81773	-3.52527	0.00559469	6.61368	0.0272909	2.60772
SOS1	SOS1	0.0525039	1	0.0437964	0.0515046	4.84122	-1.95414	-3.87485	0.000872963	4.97987	0.138655	1.10088	0.685779	-1.81548	-3.51978	0.00017493	6.79536	0.00122077	1.95414
PPP1R8	PPP1R8	0.101396	1	0.185261	0.203122	4.78729	-1.40729	-2.65238	0.00708323	4.40774	-0.379557	-1.30094	0.448465	-1.78685	-3.45059	0.0165592	6.19458	0.0321228	1.78685
ONECUT3	ONECUT3	0.0493052	1	0.0592322	0.038479	4.88607	-1.67719	-3.19806	0.000780085	4.78088	-0.105191	-1.07564	0.609248	-1.78239	-3.43995	0.000592037	6.56327	0.000578221	1.78239
MARCKSL1	MARCKSL1	0.377196	1	0.219155	0.37286	4.62408	-1.09541	-2.13674	0.115533	3.93804	-0.686045	-1.60887	0.226951	-1.78145	-3.43772	0.0287895	5.71949	0.0927222	1.78145
STX1A	STX1A	0.0690698	1	0.131515	0.114936	4.54275	-2.00814	-4.02264	0.00176574	4.77149	0.228742	1.17181	0.6438	-1.7794	-3.43283	0.0070746	6.55089	0.0116869	2.00814
OR1Q1	OR1Q1	0.166525	1	0.31461	0.293211	1.61994	-2.24015	-4.72446	0.0217259	2.08076	0.460823	1.37633	0.309482	-1.77933	-3.43266	0.0695286	3.86009	0.0597975	2.24015
RAB9A	RAB9A	0.0903668	1	0.207457	0.263614	2.7347	-1.96799	-3.91222	0.00472648	2.92981	0.195111	1.14481	0.788663	-1.77288	-3.41734	0.0216919	4.70269	0.0495748	1.96799
TTC31	TTC31	0.210733	1	0.091187	0.266939	4.08405	-1.703	-3.25577	0.0344788	4.0196	-0.064445	-1.04568	0.920479	-1.76745	-3.4045	0.00241554	5.78705	0.0508573	1.76745
PHRF1	PHRF1	0.108985	1	0.0420038	0.133737	3.68853	-2.06391	-4.18118	0.00907075	3.9958	0.307265	1.23736	0.590147	-1.75664	-3.37911	0.000137346	5.75244	0.0145636	2.06391
ETV3	ETV3	0.412189	1	0.33764	0.512535	2.36484	-1.53302	-2.89392	0.134927	2.14395	-0.220891	-1.16545	0.676967	-1.75392	-3.37273	0.0797129	3.89786	0.178045	1.75392
HR	HR	0.0712349	1	0.0908059	0.0918392	3.98075	-1.33272	-2.51877	0.00187586	3.5637	-0.417048	-1.33519	0.344556	-1.74977	-3.36304	0.00231917	5.31347	0.00824545	1.74977
PLCB3	PLCB3	0.334557	1	0.053381	0.277465	4.30251	-1.16762	-2.2464	0.090211	3.72188	-0.580628	-1.4955	0.356703	-1.74825	-3.3595	0.000400165	5.47012	0.0538264	1.74825
MFI2	MFI2	0.0311279	1	0.0865167	0.0689133	3.10579	-2.27911	-4.85377	0.000276081	3.63775	0.531964	1.4459	0.249513	-1.74714	-3.35693	0.00211199	5.3849	0.00265923	2.27911
DOT1L	DOT1L	0.0903775	1	0.06888	0.0776154	6.05186	-1.28199	-2.43174	0.00478889	5.59017	-0.461688	-1.37715	0.208977	-1.74368	-3.34888	0.000976434	7.33385	0.00442325	1.74368
PTGR1	PTGR1	0.101396	1	0.0998302	0.15361	3.4539	-1.75765	-3.38147	0.00719437	3.46856	0.0146643	1.01022	0.977502	-1.74299	-3.34728	0.0029407	5.21155	0.0182181	1.75765
WDTC1	WDTC1	0.0921597	1	0.119329	0.101158	4.42154	-1.52707	-2.88201	0.00499992	4.20574	-0.215802	-1.16135	0.537709	-1.74287	-3.34701	0.00539414	5.94862	0.00967833	1.74287
NR6A1	NR6A1	0.292957	0.837483	0.0578061	0.120703	2.39175	-0.942902	-1.92239	0.068764	1.60245	-0.789298	-1.72823	0.0706645	-1.7322	-3.32234	0.000512701	3.33465	0.0126287	1.7322
SLC35B2	SLC35B2	0.764885	0.996838	0.0852182	0.455558	5.50366	-0.599781	-1.51549	0.444828	4.37264	-1.13103	-2.19014	0.18927	-1.73081	-3.31913	0.00198402	6.10345	0.140382	1.73081
PRR15	PRR15	0.085854	1	0.121709	0.121925	1.99585	-1.77088	-3.41263	0.00363879	2.03659	0.0407368	1.02864	0.92689	-1.73015	-3.31761	0.00573932	3.76673	0.0128077	1.77088
PCDH1	PCDH1	0.0647153	1	0.128251	0.0898283	3.72707	-1.96188	-3.89569	0.00149271	3.96023	0.233158	1.17541	0.575487	-1.72872	-3.31434	0.00658818	5.68895	0.0078884	1.96188
TRHDE	TRHDE	0.0440538	0.817244	0.118441	0.106938	4.65328	-0.770864	-1.70629	0.000582317	3.69617	-0.957104	-1.94141	0.0568654	-1.72797	-3.31261	0.00530532	5.42414	0.0105644	1.72797
SLC2A3	SLC2A3	0.914733	1	0.672147	0.875689	2.64162	-0.868518	-1.82579	0.644445	1.78227	-0.859352	-1.81422	0.259094	-1.72787	-3.31238	0.326773	3.51014	0.622955	1.72787
CPSF1	CPSF1	0.0680551	0.580056	0.0224514	0.0157539	6.33218	-1.08411	-2.12007	0.00164814	5.69475	-0.637426	-1.55555	0.0196731	-1.72154	-3.29788	1.83e-05	7.41629	0.000101442	1.72154
FRMD3	FRMD3	0.356567	1	0.128193	0.353801	3.55386	-1.111	-2.15995	0.104537	2.94696	-0.6069	-1.52298	0.358997	-1.7179	-3.28957	0.00655453	4.66486	0.0838141	1.7179
ARHGAP33	ARHGAP33	0.15682	0.366287	0.0567022	0.0497263	3.18499	-0.570323	-1.48486	0.0194499	2.03849	-1.1465	-2.21376	0.00610238	-1.71682	-3.28711	0.00046898	3.75531	0.00109202	1.71682
ALKBH4	ALKBH4	0.300974	0.84275	0.19768	0.269319	4.91621	-0.529147	-1.44308	0.0723291	3.73025	-1.18596	-2.27514	0.086655	-1.7151	-3.2832	0.0195604	5.44535	0.0515472	1.7151
SLC39A6	SLC39A6	0.169733	0.953141	0.0565597	0.106746	3.54401	-1.06818	-2.09678	0.0225115	2.89709	-0.646915	-1.56582	0.160628	-1.71509	-3.28318	0.000443019	4.61219	0.0104028	1.71509
ZNF213	ZNF213	0.269837	0.899571	0.111931	0.185865	3.48755	-0.949829	-1.93164	0.0589851	2.72287	-0.76468	-1.69899	0.126544	-1.71451	-3.28185	0.00418463	4.43738	0.0269328	1.71451
LTBP2	LTBP2	0.508812	0.646836	0.108755	0.167501	3.22428	-0.593565	-1.50897	0.201226	2.10508	-1.1192	-2.17226	0.02698	-1.71276	-3.27788	0.00392481	3.81784	0.0211931	1.71276
FLYWCH1	FLYWCH1	0.0742625	0.837483	0.10033	0.0817041	4.19954	-0.95048	-1.93251	0.00209763	3.45352	-0.746021	-1.67716	0.0785146	-1.6965	-3.24114	0.00299398	5.15002	0.00651996	1.6965
LAMP1	LAMP1	0.339634	1	0.342303	0.564797	3.82188	-1.11786	-2.17026	0.0962105	3.24566	-0.576225	-1.49094	0.49505	-1.69409	-3.23573	0.0820467	4.93975	0.214946	1.69409
HELQ	HELQ	0.36703	1	0.161413	0.434278	2.95816	-1.23233	-2.34947	0.109728	2.49877	-0.45939	-1.37496	0.538945	-1.69172	-3.23042	0.0118132	4.19049	0.127946	1.69172
FOXO4	FOXO4	0.0800954	0.974451	0.18389	0.22664	3.18997	-0.890283	-1.85354	0.00274381	2.39318	-0.796793	-1.73723	0.174018	-1.68708	-3.22003	0.0160031	4.08026	0.0386546	1.68708
ARHGAP26	ARHGAP26	0.487755	1	0.288126	0.518056	2.46368	-1.25804	-2.39171	0.185141	2.03849	-0.425189	-1.34275	0.451932	-1.68323	-3.21146	0.0542662	3.72172	0.181506	1.68323
FHL3	FHL3	0.362572	1	0.232791	0.422255	3.70725	-0.83981	-1.78981	0.10743	2.86388	-0.843375	-1.79424	0.250528	-1.68319	-3.21136	0.0338315	4.54706	0.119104	1.68319
REEP6	REEP6	1	0.366287	0.0449609	0.0776154	4.69209	-0.0785907	-1.05599	0.828444	3.09099	-1.60109	-3.03373	0.00604098	-1.67968	-3.20358	0.000211591	4.77068	0.00522954	1.67968
SLC27A5	SLC27A5	0.274282	1	0.0925444	0.25628	2.67771	-1.14579	-2.21268	0.0604713	2.14767	-0.530041	-1.44397	0.356677	-1.67583	-3.19504	0.00249928	3.82351	0.0473891	1.67583
CTC1	CTC1	0.609491	0.837483	0.068962	0.23084	3.75876	-0.567412	-1.48186	0.275999	2.65089	-1.10787	-2.15527	0.0799414	-1.67528	-3.19381	0.00102975	4.32617	0.0398451	1.67528
CHCHD1	CHCHD1	0.0163189	1	0.0612282	0.0461165	4.30582	-1.7824	-3.43998	9.02e-05	4.415	0.109182	1.07862	0.727393	-1.67322	-3.18925	0.000654668	6.08822	0.000791138	1.7824
SLC4A3	SLC4A3	0.234136	0.810419	0.128818	0.16291	4.79467	-0.623499	-1.54061	0.044487	3.75128	-1.0434	-2.06108	0.0557635	-1.6669	-3.17531	0.00667303	5.41817	0.0203852	1.6669
OAZ1	OAZ1	0.0680551	0.745789	0.0311402	0.0310501	7.67057	-1.06064	-2.08586	0.0016412	7.06682	-0.603748	-1.51966	0.0433299	-1.66439	-3.1698	6.41e-05	8.73121	0.000334225	1.66439
BASP1	BASP1	0.100479	1	0.311273	0.247842	1.58496	-2.27677	-4.84593	0.00666071	2.19997	0.615008	1.53157	0.289634	-1.66177	-3.16404	0.0675329	3.86174	0.0450427	2.27677
AP3M2	AP3M2	0.0986066	1	0.0437964	0.0702273	4.02591	-1.31382	-2.486	0.0057714	3.68189	-0.344024	-1.26929	0.299984	-1.65785	-3.15546	0.000177927	5.33974	0.0028631	1.65785
KDELC1	KDELC1	0.872406	0.855611	0.28585	0.452301	4.30736	-0.303163	-1.23385	0.582451	2.95412	-1.35325	-2.55486	0.0980867	-1.65641	-3.15231	0.0522631	4.61052	0.138233	1.65641
MRPL34	MRPL34	1	0.806834	0.182431	0.360559	3.89106	0.0997476	1.07159	0.870353	2.14209	-1.74897	-3.36119	0.0553269	-1.64923	-3.13665	0.015692	3.79131	0.0869085	1.74897
NRM	NRM	0.522647	1	0.232716	0.630738	2.50523	-1.24621	-2.37217	0.211271	2.10731	-0.397924	-1.31761	0.669765	-1.64413	-3.12559	0.0336493	3.75144	0.267474	1.64413
MAP3K11	MAP3K11	0.0143997	1	0.0477615	0.021424	5.92793	-1.6382	-3.11277	6.97e-05	5.92416	-0.00376848	-1.00262	0.987157	-1.64197	-3.12091	0.000264153	7.56613	0.000183856	1.64197
GPRASP2	GPRASP2	0.79385	0.412757	0.185127	0.203752	4.51453	-0.332017	-1.25877	0.475463	3.2063	-1.30823	-2.47638	0.00803299	-1.64025	-3.11719	0.0163021	4.84654	0.0323363	1.64025
PEX19	PEX19	0.0166258	1	0.0681901	0.0515046	6.63625	-1.23477	-2.35344	9.27e-05	6.24301	-0.393241	-1.31334	0.205923	-1.62801	-3.09087	0.000933229	7.87102	0.00118158	1.62801
ARHGEF1	ARHGEF1	0.0576578	1	0.0437964	0.0515975	5.07943	-1.74006	-3.34049	0.00117754	5.19259	0.113161	1.0816	0.712437	-1.6269	-3.08848	0.000178135	6.81949	0.00124965	1.74006
ESPN	ESPN	0.242764	1	0.124751	0.296574	2.66986	-1.41599	-2.66843	0.0485043	2.46045	-0.209404	-1.15621	0.712087	-1.6254	-3.08527	0.00602715	4.08585	0.0608111	1.6254
COBL	COBL	0.115215	0.774847	0.10208	0.0951432	3.21396	-0.706726	-1.6321	0.0101816	2.30908	-0.904882	-1.87239	0.0482557	-1.61161	-3.05592	0.00317867	3.92068	0.00870965	1.61161
RAB15	RAB15	0.63637	1	0.148076	0.556483	3.82983	-0.88395	-1.84542	0.300544	3.10902	-0.720808	-1.6481	0.386199	-1.60476	-3.04145	0.0096621	4.71378	0.209404	1.60476
MPP3	MPP3	0.16498	1	0.107725	0.2253	2.08264	-1.45619	-2.74384	0.0213399	1.93578	-0.146858	-1.10716	0.788694	-1.60305	-3.03785	0.00379505	3.53884	0.0382502	1.60305
DIAPH2	DIAPH2	0.316718	1	0.219155	0.454069	3.31979	-1.05123	-2.07229	0.0797653	2.77253	-0.547259	-1.46131	0.467525	-1.59849	-3.02826	0.0274558	4.37101	0.139617	1.59849
RNF144A	RNF144A	0.198805	1	0.194105	0.377325	3.10985	-1.84725	-3.59814	0.0309241	3.35892	0.249072	1.18844	0.752199	-1.59818	-3.02761	0.0186018	4.9571	0.0947787	1.84725
RPS26	RPS26	0.0448582	0.978082	0.068962	0.0661767	7.64114	-1.14811	-2.21624	0.000606544	7.1914	-0.449741	-1.3658	0.176813	-1.59785	-3.02693	0.00103951	8.78925	0.00214957	1.59785
PVRL1	PVRL1	0.160211	1	0.211901	0.358658	3.59593	-1.38519	-2.61206	0.0201246	3.38477	-0.211155	-1.15761	0.755304	-1.59634	-3.02376	0.0225953	4.98112	0.0858607	1.59634
HRASLS	HRASLS	0.147303	1	0.23555	0.360559	4.34858	-1.05597	-2.07911	0.0172225	3.8103	-0.53828	-1.45224	0.387732	-1.59425	-3.01937	0.0349613	5.40455	0.0868768	1.59425
BCAR3	BCAR3	0.0255547	1	0.0677357	0.0537279	6.11919	-1.27852	-2.4259	0.000202198	5.80416	-0.315031	-1.24404	0.302093	-1.59355	-3.01791	0.000904486	7.39771	0.00133481	1.59355
LOC100506994	LOC100506994	0.13173	1	0.196677	0.27653	2.99281	-1.22035	-2.33004	0.0134085	2.6204	-0.372411	-1.29451	0.497846	-1.59276	-3.01627	0.0192586	4.21317	0.0535254	1.59276
OR6B3	OR6B3	0.38629	1	0.169356	0.324725	2.44309	-1.0106	-2.01476	0.121382	1.8656	-0.577498	-1.49226	0.23009	-1.5881	-3.00654	0.0130049	3.4537	0.0720013	1.5881
TMEM120A	TMEM120A	0.185333	1	0.219155	0.343907	4.99192	-0.804918	-1.74705	0.0267288	4.20965	-0.782276	-1.71984	0.223317	-1.58719	-3.00464	0.0289595	5.79684	0.0799364	1.58719
FGFRL1	FGFRL1	0.185558	1	0.109746	0.222258	3.20298	-1.18491	-2.27349	0.0270025	2.80348	-0.399497	-1.31905	0.45005	-1.5844	-2.99883	0.00398313	4.38788	0.0372957	1.5844
SLC35E2B	SLC35E2B	0.579109	1	0.401808	0.660969	5.55966	-0.585252	-1.5003	0.252797	4.56474	-0.994927	-1.99298	0.32802	-1.58018	-2.99007	0.113978	6.14491	0.293976	1.58018
MAK	MAK	0.127547	1	0.148612	0.2389	2.40699	-1.49664	-2.82185	0.0126076	2.32505	-0.0819342	-1.05844	0.883959	-1.57858	-2.98675	0.0097168	3.90363	0.0422306	1.57858
HSF4	HSF4	0.331157	1	0.169897	0.32239	4.07737	-1.08184	-2.11673	0.0869188	3.58206	-0.495314	-1.40963	0.331174	-1.57715	-2.9838	0.0131036	5.15921	0.0707989	1.57715
CLPP	CLPP	0.0902846	1	0.187667	0.242867	5.36824	-1.54921	-2.92656	0.0043969	5.34122	-0.0270228	-1.01891	0.963344	-1.57623	-2.98189	0.0170668	6.91745	0.0433269	1.57623
COL27A1	COL27A1	0.290628	1	0.420407	0.637124	3.70365	-0.991379	-1.98808	0.0676533	3.12566	-0.57799	-1.49277	0.517149	-1.56937	-2.96775	0.12471	4.69502	0.272944	1.56937
CCDC171	CCDC171	0.500738	1	0.288126	0.540734	3.31188	-0.764343	-1.6986	0.194328	2.50689	-0.804991	-1.74713	0.320006	-1.56933	-2.96768	0.0532762	4.07622	0.19679	1.56933
RTEL1	RTEL1	0.100479	1	0.169332	0.198273	5.19047	-1.11135	-2.16048	0.00688128	4.73254	-0.457937	-1.37358	0.334489	-1.56929	-2.96758	0.0129901	6.30182	0.0307938	1.56929
HPSE	HPSE	0.909131	0.603486	0.232791	0.330272	3.61654	-0.255595	-1.19383	0.636692	2.30614	-1.3104	-2.48011	0.0220905	-1.566	-2.96082	0.0338202	3.87214	0.0740375	1.566
ID3	ID3	0.358241	1	0.175727	0.383179	2.58628	-0.993408	-1.99088	0.10548	2.0148	-0.571482	-1.48605	0.355603	-1.56489	-2.95855	0.0143438	3.57969	0.0978293	1.56489
FBXL6	FBXL6	0.0556808	1	0.0697663	0.0745425	5.54651	-1.32138	-2.49905	0.00105689	5.30354	-0.242962	-1.18342	0.478585	-1.56434	-2.95743	0.00106946	6.86789	0.00329766	1.56434
ARHGEF5	ARHGEF5	0.0111228	1	0.0604809	0.0366778	2.30007	-1.29704	-2.45724	3.31e-05	2.03849	-0.261573	-1.19878	0.33112	-1.55861	-2.94571	0.000633582	3.59711	0.000523154	1.55861
BCL7C	BCL7C	0.638254	0.847554	0.193524	0.322999	4.79355	-0.398771	-1.31838	0.303182	3.63461	-1.15894	-2.23293	0.0925633	-1.55771	-2.94385	0.0184613	5.19232	0.0709945	1.55771
NUDT22	NUDT22	0.670216	0.817244	0.346485	0.389805	4.27324	0.256786	1.19481	0.348409	2.46123	-1.81201	-3.5113	0.0568362	-1.55522	-2.93878	0.0844317	4.01645	0.101638	1.81201
LTB4R2	LTB4R2	0.313466	1	0.311273	0.475551	3.41269	-1.02327	-2.03253	0.0781063	2.88195	-0.530736	-1.44467	0.401205	-1.55401	-2.93632	0.067092	4.43596	0.153001	1.55401
RARA	RARA	0.450335	1	0.264834	0.489836	4.22546	-0.943849	-1.92365	0.158299	3.62072	-0.604743	-1.52071	0.357974	-1.54859	-2.92531	0.0442365	5.16931	0.162298	1.54859
COMTD1	COMTD1	0.895521	1	0.217734	0.627407	3.3152	-0.403429	-1.32265	0.619712	2.17452	-1.14068	-2.20485	0.251514	-1.54411	-2.91624	0.0237914	3.71863	0.264185	1.54411
PNMA1	PNMA1	0.0235456	1	0.0545742	0.0281761	5.65518	-1.35262	-2.55375	0.00016293	5.46393	-0.191243	-1.14175	0.398401	-1.54386	-2.91574	0.000420384	7.00779	0.00028975	1.54386
ITPR3	ITPR3	0.0803633	0.991416	0.049448	0.055502	6.23131	-1.15953	-2.23384	0.00278191	5.84739	-0.383925	-1.30489	0.184968	-1.54345	-2.91491	0.000294901	7.39084	0.00141185	1.54345
TRNP1	TRNP1	0.0404803	1	0.0439608	0.0284536	6.5472	-1.38305	-2.60819	0.000468801	6.39122	-0.155981	-1.11418	0.490721	-1.53903	-2.90599	0.000186367	7.93025	0.000293971	1.53903
C19orf54	C19orf54	0.166556	1	0.184012	0.261817	3.37684	-1.11176	-2.16109	0.0217379	2.95224	-0.424596	-1.3422	0.398938	-1.53635	-2.90061	0.0160314	4.48859	0.0489994	1.53635
ALDH6A1	ALDH6A1	0.529777	0.896934	0.0839937	0.28023	2.39306	-0.727027	-1.65522	0.215831	1.58496	-0.808095	-1.7509	0.121071	-1.53512	-2.89813	0.00192865	3.12008	0.0545831	1.53512
MAGI3	MAGI3	0.143928	1	0.103178	0.121635	3.81225	-1.15448	-2.22603	0.0159015	3.44025	-0.372006	-1.29415	0.283859	-1.52648	-2.88082	0.00333538	4.96673	0.0127481	1.52648
ENPP2	ENPP2	0.304593	1	0.180008	0.314724	2.0148	-1.2474	-2.37413	0.0740909	1.73648	-0.278314	-1.21278	0.516284	-1.52571	-2.87929	0.0152155	3.2622	0.0676633	1.52571
TRAF7	TRAF7	0.131945	1	0.091187	0.143011	5.47098	-1.04201	-2.0591	0.0134481	4.98861	-0.482365	-1.39703	0.26941	-1.52438	-2.87663	0.00240281	6.51299	0.0162216	1.52438
SNX9	SNX9	1	0.455527	0.115186	0.13323	3.66134	0.0453159	1.03191	0.892544	2.09323	-1.56811	-2.96516	0.0104933	-1.52279	-2.87347	0.00491944	3.61602	0.0144626	1.56811
IFNA13	IFNA13	0.460466	0.818382	0.20844	0.2733	3.21594	-0.610376	-1.52666	0.165454	2.30614	-0.909796	-1.87878	0.0579541	-1.52017	-2.86825	0.0219307	3.82631	0.0526552	1.52017
VWA5A	VWA5A	0.185558	1	0.1276	0.272673	2.88257	-1.2376	-2.35805	0.0270451	2.60047	-0.282106	-1.21597	0.615629	-1.5197	-2.86732	0.00646953	4.12017	0.0524774	1.5197
CARD10	CARD10	0.741468	0.0254153	0.102573	0.0644657	3.39143	0.288843	1.22166	0.417844	1.58496	-1.80647	-3.49785	4.71e-05	-1.51762	-2.86319	0.003274	3.10259	0.00204766	1.80647
OR6C75	OR6C75	0.255391	1	0.154489	0.288486	2.44309	-1.23298	-2.35053	0.0535031	2.16329	-0.279803	-1.21403	0.555161	-1.51279	-2.85361	0.0106383	3.67608	0.058238	1.51279
ZMIZ1	ZMIZ1	0.0903668	1	0.111093	0.129578	6.34043	-1.9098	-3.75756	0.00476999	6.73806	0.397635	1.31735	0.417744	-1.51216	-2.85237	0.0041106	8.25022	0.0138687	1.9098
C22orf13	C22orf13	0.222084	0.927231	0.115186	0.185865	6.55819	-0.816395	-1.761	0.0405382	5.86297	-0.695219	-1.61913	0.143741	-1.51161	-2.85129	0.00483796	7.37458	0.0262311	1.51161
WDR53	WDR53	0.662411	0.855611	0.348386	0.569135	2.72728	-0.839833	-1.78984	0.334956	2.05678	-0.670498	-1.59162	0.0979135	-1.51033	-2.84875	0.0856734	3.56711	0.220023	1.51033
FBLIM1	FBLIM1	0.156576	1	0.0420038	0.176011	4.82996	-1.52752	-2.88291	0.0193393	4.84858	0.0186187	1.01299	0.970358	-1.50891	-2.84594	0.000136114	6.35748	0.0237839	1.52752
NOP9	NOP9	0.103922	1	0.124751	0.114548	5.71238	-1.07753	-2.11042	0.00838971	5.28467	-0.427713	-1.3451	0.204529	-1.50524	-2.83872	0.00601221	6.78991	0.0116145	1.50524
DUSP9	DUSP9	0.892517	1	0.121948	0.620571	3.38447	-0.434428	-1.35138	0.615963	2.31677	-1.0677	-2.09609	0.257263	-1.50213	-2.8326	0.00578382	3.8189	0.258725	1.50213
SIPA1L3	SIPA1L3	0.101396	0.927231	0.0925444	0.0745828	6.33397	-1.23556	-2.35473	0.00758853	6.06983	-0.264139	-1.20092	0.143083	-1.4997	-2.82784	0.00249856	7.56953	0.00332324	1.4997
C1orf74	C1orf74	0.601541	1	0.291922	0.563937	3.03115	-0.862085	-1.81766	0.270361	2.39795	-0.633199	-1.551	0.308994	-1.49528	-2.8192	0.0590577	3.89323	0.214166	1.49528
TTC12	TTC12	0.440579	0.89486	0.119329	0.254945	3.6073	-0.610781	-1.52709	0.149979	2.72763	-0.879672	-1.83996	0.119447	-1.49045	-2.80977	0.00539051	4.21808	0.0470269	1.49045
C11orf35	C11orf35	0.26285	1	0.261651	0.408827	3.25155	-0.958141	-1.9428	0.0562709	2.72033	-0.531216	-1.44515	0.362878	-1.48936	-2.80764	0.0430763	4.20969	0.111585	1.48936
BLOC1S4	BLOC1S4	0.063446	1	0.252226	0.235325	2.99079	-1.98679	-3.96355	0.00144514	3.48838	0.49759	1.41185	0.45741	-1.4892	-2.80734	0.0400897	4.97758	0.0410671	1.98679
DENND1B	DENND1B	0.693321	1	0.365027	0.666271	3.36353	-0.648215	-1.56723	0.368683	2.52795	-0.835585	-1.78458	0.329837	-1.4838	-2.79684	0.09537	4.01175	0.300388	1.4838
HMGN3	HMGN3	0.692715	0.86518	0.0592322	0.294388	3.00761	-0.480105	-1.39485	0.368161	2.00553	-1.00207	-2.00288	0.104347	-1.48218	-2.7937	0.000591416	3.48771	0.0602498	1.48218
FOXA2	FOXA2	0.378215	1	0.279301	0.494495	3.16608	-1.22564	-2.33858	0.116002	2.91013	-0.25595	-1.19412	0.668984	-1.48159	-2.79255	0.0494985	4.39171	0.164816	1.48159
GABPB2	GABPB2	0.147303	1	0.253882	0.415791	3.14203	-1.19004	-2.28159	0.0169883	2.8554	-0.28663	-1.21979	0.670084	-1.47667	-2.78306	0.0405163	4.33207	0.114927	1.47667
KLK14	KLK14	0.532524	0.838417	0.264315	0.424894	2.17742	-0.884168	-1.8457	0.21759	1.58496	-0.592453	-1.50781	0.0830814	-1.47662	-2.78296	0.0439974	3.06158	0.122348	1.47662
CTSL2	CTSL2	1	0.532684	0.091187	0.190903	4.94561	0.145111	1.10582	0.772667	3.32494	-1.62067	-3.07518	0.0150001	-1.47556	-2.78092	0.00239846	4.8005	0.0282914	1.62067
FAM125A	FAM125A	0.251493	1	0.377159	0.623449	4.42904	-1.12087	-2.17478	0.0521476	4.0746	-0.354443	-1.27849	0.691552	-1.47532	-2.78044	0.100986	5.54992	0.261064	1.47532
PCDH7	PCDH7	0.58895	1	0.43088	0.637277	1.97076	-1.12357	-2.17886	0.260343	1.61994	-0.350822	-1.27529	0.303033	-1.47439	-2.77867	0.130382	3.09433	0.273101	1.47439
GPATCH8	GPATCH8	0.0921597	1	0.0785779	0.103418	4.58016	-1.7366	-3.33249	0.00498276	4.84811	0.26795	1.2041	0.530737	-1.46865	-2.76763	0.00156325	6.31676	0.00997214	1.7366
RBM38	RBM38	0.0867309	1	0.121051	0.143028	2.32948	-1.52487	-2.87761	0.00375675	2.38594	0.0564523	1.03991	0.898025	-1.46842	-2.76719	0.00563694	3.85436	0.0162545	1.52487
PRM1	PRM1	0.37286	1	0.381786	0.471721	1.68806	-1.44925	-2.73065	0.113171	1.67061	-0.0174475	-1.01217	0.908355	-1.46669	-2.76388	0.103363	3.1373	0.151043	1.46669
C16orf58	C16orf58	0.100479	1	0.106232	0.157134	3.90628	-1.42472	-2.68463	0.00604435	3.86504	-0.0412447	-1.029	0.928084	-1.46597	-2.76248	0.00365913	5.331	0.0191617	1.46597
PITPNM1	PITPNM1	0.392657	1	0.116992	0.484506	4.1199	-1.18322	-2.27083	0.124854	3.83789	-0.282016	-1.21589	0.705027	-1.46523	-2.76108	0.00514405	5.30312	0.158716	1.46523
DIP2A	DIP2A	0.18062	0.694711	0.068962	0.0775446	5.36957	-0.857117	-1.81141	0.0252458	4.7615	-0.608072	-1.52422	0.0331916	-1.46519	-2.761	0.00100461	6.22668	0.00387048	1.46519
KRTAP4-4	KRTAP4-4	0.421926	1	0.433356	0.536002	1.58496	-1.46413	-2.75897	0.139432	1.58496	0	1	1	-1.46413	-2.75897	0.131963	3.04909	0.193641	1.46413
PPM1F	PPM1F	0.625677	0.365297	0.0839937	0.0776154	6.1176	-0.300714	-1.23175	0.289451	4.95445	-1.16314	-2.23944	0.00600344	-1.46385	-2.75844	0.00183661	6.41831	0.00501748	1.46385
CELSR2	CELSR2	0.43733	1	0.25082	0.506467	3.24975	-0.819857	-1.76523	0.148077	2.60617	-0.643573	-1.56219	0.374382	-1.46343	-2.75763	0.0394985	4.0696	0.174022	1.46343
NKX6-1	NKX6-1	0.150286	1	0.219155	0.359214	2.93951	-1.11002	-2.15849	0.0178253	2.5889	-0.350603	-1.27509	0.565894	-1.46063	-2.75228	0.0255569	4.04953	0.0862682	1.46063
FAM193B	FAM193B	0.213491	1	0.0392767	0.207542	6.11075	-1.29274	-2.44993	0.0378046	5.94391	-0.166843	-1.1226	0.733246	-1.45958	-2.75029	0.00010437	7.40349	0.0333204	1.45958
DPP9	DPP9	0.0724531	1	0.0309338	0.0437435	6.72598	-1.26847	-2.40905	0.00193812	6.5357	-0.190279	-1.14098	0.460561	-1.45875	-2.74869	4.72e-05	7.99445	0.000718898	1.45875
PKP1	PKP1	0.0334409	0.978082	0.0529151	0.0324992	7.97771	-1.13232	-2.19211	0.000323538	7.65309	-0.324623	-1.25234	0.176608	-1.45694	-2.74526	0.000377257	9.11003	0.000354508	1.45694
LOC646329	LOC646329	0.117373	1	0.288126	0.312182	3.37045	-1.67049	-3.18323	0.0105923	3.58447	0.21402	1.15992	0.697366	-1.45647	-2.74436	0.0530406	5.04095	0.0664376	1.67049
ISCA1	ISCA1	0.0752427	0.962617	0.0677357	0.0530581	5.06629	-1.11688	-2.16877	0.0021658	4.73189	-0.334397	-1.26085	0.165324	-1.45127	-2.73449	0.000910681	6.18316	0.00130032	1.45127
TMOD4	TMOD4	0.147675	1	0.105846	0.139481	2.59549	-1.24923	-2.37714	0.0173435	2.39645	-0.199038	-1.14793	0.552644	-1.44827	-2.7288	0.00355389	3.84472	0.0156371	1.44827
GREB1L	GREB1L	0.448492	0.93394	0.276716	0.410623	3.4008	-0.930443	-1.90586	0.155259	2.88317	-0.517627	-1.4316	0.147155	-1.44807	-2.72843	0.0485084	4.33124	0.112422	1.44807
CYP2R1	CYP2R1	0.743533	0.972308	0.3282	0.584383	3.27832	-0.60533	-1.52133	0.420439	2.43662	-0.841705	-1.79217	0.170602	-1.44704	-2.72647	0.0757967	3.88365	0.230604	1.44704
HMMR	HMMR	0.82522	0.579749	0.135078	0.153677	5.26616	-0.176131	-1.12985	0.513621	3.99544	-1.27072	-2.41282	0.0195714	-1.44685	-2.72613	0.00753867	5.44229	0.0182478	1.44685
HBG2	HBG2	0.516471	1	0.599713	0.719308	2.48648	-1.78508	-3.44638	0.207035	2.82564	0.339167	1.26503	0.509614	-1.44591	-2.72435	0.255764	4.27156	0.352055	1.78508
RNF208	RNF208	0.82695	0.60841	0.193721	0.261922	3.2158	-0.291734	-1.22411	0.515957	2.06168	-1.15412	-2.22549	0.0228629	-1.44586	-2.72425	0.0185189	3.50754	0.0490491	1.44586
PDSS2	PDSS2	0.582525	0.997252	0.354104	0.534699	3.91124	-0.404755	-1.32386	0.255376	2.8732	-1.03803	-2.05343	0.190694	-1.44279	-2.71846	0.0892833	4.31599	0.192862	1.44279
FAM196B	FAM196B	0.0851546	1	0.116992	0.138029	3.36784	-1.30654	-2.47348	0.00358714	3.23264	-0.1352	-1.09824	0.740758	-1.44174	-2.71649	0.0051416	4.67439	0.0151966	1.44174
OR52B6	OR52B6	0.452831	1	0.27761	0.520304	2.54283	-0.979459	-1.97173	0.160206	2.08076	-0.462068	-1.37752	0.459508	-1.44153	-2.71608	0.0488486	3.52229	0.182794	1.44153
ARHGEF6	ARHGEF6	0.358307	1	0.219155	0.543124	2.31025	-1.25535	-2.38726	0.105561	2.12501	-0.185233	-1.137	0.816092	-1.44059	-2.71431	0.0283679	3.5656	0.198693	1.44059
SSTR5-AS1	SSTR5-AS1	0.501232	0.87586	0.0439608	0.211829	6.99981	-0.629373	-1.54689	0.194592	6.18876	-0.81105	-1.75449	0.108925	-1.44042	-2.71401	0.000190123	7.62918	0.0343751	1.44042
GPSM1	GPSM1	0.101396	1	0.153493	0.202854	4.25983	-0.965262	-1.95242	0.00788066	3.78474	-0.47509	-1.39	0.312081	-1.44035	-2.71387	0.0105033	5.22509	0.0320122	1.44035
AP1AR	AP1AR	0.197565	1	0.139399	0.226348	2.91461	-1.09217	-2.13195	0.0305472	2.57271	-0.341897	-1.26742	0.435598	-1.43407	-2.70208	0.00837222	4.00678	0.0385477	1.43407
CTBP1	CTBP1	0.0406118	1	0.0708025	0.0595749	7.69323	-1.19255	-2.28557	0.000478086	7.4523	-0.240929	-1.18175	0.387236	-1.43348	-2.70098	0.00112889	8.88578	0.00159458	1.43348
ANKRD65	ANKRD65	0.00837322	1	0.0439608	0.00958002	1.58496	-1.56966	-2.96835	1.85e-05	1.72331	0.138346	1.10064	0.478516	-1.43131	-2.69692	0.000182157	3.15462	2.95e-05	1.56966
DIP2C	DIP2C	0.100479	1	0.274743	0.204654	1.58496	-1.87507	-3.6682	0.00637563	2.02915	0.444192	1.36055	0.303786	-1.43088	-2.69612	0.0479117	3.46004	0.0326109	1.87507
RAB11FIP1	RAB11FIP1	0.131393	1	0.252518	0.364204	4.26669	-1.31202	-2.48288	0.0133351	4.15017	-0.116517	-1.08411	0.843696	-1.42853	-2.69173	0.0401772	5.5787	0.0885747	1.42853
FLJ33630	FLJ33630	0.452926	0.314335	0.049448	0.0630583	2.59619	-0.415403	-1.33367	0.160323	1.58496	-1.01123	-2.01563	0.00452471	-1.42663	-2.68818	0.000299397	3.01159	0.00197456	1.42663
THEMIS2	THEMIS2	0.00837322	0.0964421	0.185511	0.0215848	3.00488	-4.48599	-22.4087	1.9e-05	6.06439	3.05951	8.33691	0.000500516	-1.42648	-2.6879	0.0166345	7.49087	0.000187739	4.48599
CHSY3	CHSY3	0.174607	1	0.288126	0.399504	2.4248	-1.75169	-3.36753	0.0237619	2.75118	0.32638	1.25386	0.64479	-1.42531	-2.68572	0.0573968	4.17649	0.106281	1.75169
CPNE7	CPNE7	0.533791	1	0.0477615	0.630738	3.62912	-1.23744	-2.35779	0.218185	3.44321	-0.185906	-1.13753	0.836704	-1.42334	-2.68206	0.000251136	4.86656	0.267571	1.42334
NES	NES	0.324581	0.763238	0.0662582	0.104948	7.38578	-0.662118	-1.5824	0.083945	6.62487	-0.760905	-1.69455	0.0460792	-1.42302	-2.68147	0.000815093	8.0479	0.0101972	1.42302
HEATR7A	HEATR7A	0.0374795	1	0.0408247	0.0222864	6.83957	-1.23503	-2.35386	0.000394426	6.65165	-0.187917	-1.13912	0.404149	-1.42294	-2.68132	0.000117936	8.0746	0.000203596	1.42294
MMP25	MMP25	0.101396	1	0.26878	0.382119	3.17675	-1.06139	-2.08695	0.00792404	2.81707	-0.359675	-1.28314	0.539131	-1.42107	-2.67784	0.0460109	4.23814	0.0972283	1.42107
MICAL3	MICAL3	0.101396	1	0.0839937	0.123902	4.23086	-1.1854	-2.27426	0.00792836	3.99533	-0.235532	-1.17734	0.547765	-1.42093	-2.67758	0.00192931	5.41626	0.0130511	1.42093
RNF166	RNF166	0.275417	1	0.0368216	0.227483	4.10346	-1.0724	-2.10292	0.060903	3.75719	-0.346265	-1.27126	0.475391	-1.41866	-2.67337	8.54e-05	5.17586	0.0388284	1.41866
CELF3	CELF3	0.111025	1	0.139399	0.0913765	1.58496	-1.41834	-2.67278	0.00938991	1.58496	0	1	1	-1.41834	-2.67278	0.0083274	3.0033	0.0081848	1.41834
AKNA	AKNA	0.19507	1	0.219155	0.256784	2.03229	-1.27564	-2.42106	0.0297845	1.89081	-0.141479	-1.10304	0.696062	-1.41712	-2.67052	0.0241905	3.30793	0.0475069	1.41712
SMARCA5	SMARCA5	0.0244276	1	0.0437964	0.0273579	7.42545	-1.73051	-3.31845	0.000170207	7.73924	0.313795	1.24297	0.248869	-1.41671	-2.66977	0.000172312	9.15596	0.000277391	1.73051
ESPL1	ESPL1	0.164869	1	0.291922	0.441459	5.22181	-0.666001	-1.58667	0.0212821	4.472	-0.74981	-1.68157	0.255654	-1.41581	-2.6681	0.0590456	5.88781	0.131706	1.41581
L3MBTL3	L3MBTL3	0.441737	1	0.145199	0.422255	2.71027	-0.905997	-1.87384	0.150713	2.20381	-0.506458	-1.42056	0.395107	-1.41245	-2.6619	0.00922409	3.61627	0.118108	1.41245
DROSHA	DROSHA	0.0549412	1	0.121051	0.098846	6.31564	-1.0134	-2.01867	0.00100572	5.91842	-0.39722	-1.31697	0.262833	-1.41062	-2.65852	0.00566067	7.32904	0.00921486	1.41062
RPL5	RPL5	0.0391617	0.689541	0.0309338	0.00770115	10.0537	-0.95121	-1.93349	0.000434712	9.59595	-0.457748	-1.3734	0.0328369	-1.40896	-2.65545	5.02e-05	11.0049	1.63e-05	1.40896
CAMTA2	CAMTA2	0.130411	1	0.114376	0.133737	4.96111	-1.39065	-2.62197	0.0131164	4.943	-0.0181087	-1.01263	0.954431	-1.40876	-2.65509	0.00459538	6.35176	0.0145691	1.40876
NXPE3	NXPE3	0.124089	1	0.091187	0.100607	6.0105	-1.17336	-2.25537	0.0118806	5.77625	-0.234245	-1.17629	0.44525	-1.40761	-2.65297	0.00239431	7.18386	0.00958205	1.40761
TTC3	TTC3	0.193505	1	0.162658	0.268509	5.06011	-0.943006	-1.92253	0.0292908	4.59576	-0.464345	-1.37969	0.351242	-1.40735	-2.6525	0.0119455	6.00311	0.051276	1.40735
IFT27	IFT27	0.465526	1	0.149365	0.37444	2.43841	-0.809853	-1.75303	0.169133	1.84119	-0.597224	-1.5128	0.25565	-1.40708	-2.65199	0.00989101	3.24826	0.0935052	1.40708
DPP7	DPP7	0.54959	0.442354	0.0477615	0.0723038	6.32266	-0.325975	-1.25351	0.230013	5.24453	-1.07813	-2.1113	0.00935656	-1.40411	-2.64654	0.000262783	6.64863	0.00304711	1.40411
ATG9A	ATG9A	0.28575	1	0.272251	0.461155	4.82032	-0.9616	-1.94747	0.0660206	4.38034	-0.439975	-1.35658	0.482398	-1.40157	-2.6419	0.0472218	5.78192	0.144095	1.40157
SGSH	SGSH	0.168933	1	0.160238	0.260483	4.7211	-1.21216	-2.31684	0.022243	4.53933	-0.18177	-1.13427	0.704753	-1.39393	-2.62793	0.011599	5.93325	0.0485418	1.39393
CYBASC3	CYBASC3	1	0.495263	0.156977	0.154631	4.64902	-0.0221766	-1.01549	0.933406	3.27804	-1.37098	-2.58646	0.0133276	-1.39316	-2.62653	0.0111415	4.6712	0.0185225	1.39316
LHX1	LHX1	0.0902846	1	0.224759	0.284994	5.051	-1.17345	-2.2555	0.00444265	4.83309	-0.217909	-1.16305	0.663487	-1.39136	-2.62325	0.0305227	6.22445	0.0570469	1.39136
ERICH1	ERICH1	0.319912	1	0.336135	0.513302	3.40941	-0.81878	-1.76391	0.0814306	2.83782	-0.571593	-1.48616	0.3687	-1.39037	-2.62146	0.0792283	4.22819	0.178583	1.39037
MAN2C1	MAN2C1	0.251138	0.848203	0.223892	0.30005	3.12508	-0.406625	-1.32558	0.0519908	2.14209	-0.982988	-1.97656	0.0934748	-1.38961	-2.62008	0.0302647	3.5317	0.0620207	1.38961
GALT	GALT	0.128558	1	0.247108	0.366749	2.33997	-1.44173	-2.71647	0.0128064	2.39318	0.0532137	1.03757	0.933058	-1.38852	-2.61809	0.0381788	3.7817	0.0896644	1.44173
RAC2	RAC2	0.0800954	0.998845	0.112536	0.110801	7.19002	-0.881255	-1.84198	0.00276735	6.68999	-0.500028	-1.41424	0.191744	-1.38128	-2.605	0.00432442	8.07128	0.0111011	1.38128
CYB561	CYB561	0.0680551	1	0.214821	0.176171	2.08684	-1.72113	-3.29694	0.00164543	2.4271	0.340253	1.26598	0.493038	-1.38088	-2.60427	0.0231002	3.80797	0.0238437	1.72113
CYB561D1	CYB561D1	0.186875	1	0.152228	0.2809	3.26387	-0.955221	-1.93888	0.0276766	2.83962	-0.424254	-1.34188	0.410413	-1.37948	-2.60174	0.0102337	4.2191	0.0548302	1.37948
KRTAP19-6	KRTAP19-6	0.163806	1	0.219155	0.247516	1.90015	-1.5698	-2.96864	0.021002	2.09513	0.194988	1.14471	0.627777	-1.37481	-2.59335	0.0285158	3.46995	0.0448691	1.5698
PTBP3	PTBP3	0.0459422	1	0.0643293	0.0469148	6.70431	-1.30104	-2.46406	0.000648149	6.63096	-0.0733563	-1.05216	0.750635	-1.37439	-2.59259	0.000741904	8.00535	0.000829726	1.37439
SBF1	SBF1	0.081188	1	0.0648557	0.062626	5.33052	-1.05215	-2.07362	0.00289401	5.00942	-0.321103	-1.24928	0.214842	-1.37326	-2.59055	0.000782257	6.38267	0.00178801	1.37326
C7orf23	C7orf23	0.467257	1	0.0831726	0.316856	4.29786	-0.724758	-1.65262	0.170461	3.6494	-0.648457	-1.56749	0.223348	-1.37321	-2.59047	0.00177856	5.02262	0.0685785	1.37321
C16orf13	C16orf13	0.211065	0.723056	0.0309338	0.0689133	4.47133	-0.673585	-1.59503	0.0346061	3.77267	-0.698663	-1.623	0.0384634	-1.37225	-2.58874	5.16e-05	5.14491	0.00239082	1.37225
DISP2	DISP2	0.101396	1	0.232791	0.290717	2.81384	-1.30414	-2.46936	0.00753725	2.74612	-0.0677191	-1.04806	0.891627	-1.37185	-2.58803	0.0339443	4.11797	0.059013	1.37185
PARVA	PARVA	0.110283	0.927231	0.0823744	0.0904248	5.78639	-0.834736	-1.78353	0.00923668	5.24973	-0.536654	-1.4506	0.143376	-1.37139	-2.5872	0.00171485	6.62112	0.00802135	1.37139
NLRX1	NLRX1	0.334557	1	0.24252	0.489524	3.3155	-1.01692	-2.02359	0.0918751	2.96124	-0.354258	-1.27833	0.588867	-1.37118	-2.58682	0.0370248	4.33242	0.1621	1.37118
ANGPTL6	ANGPTL6	0.0760008	1	0.0852182	0.0534552	1.58496	-1.36991	-2.58454	0.00225638	1.58496	0	1	1	-1.36991	-2.58454	0.00198279	2.95487	0.00132033	1.36991
MAST4	MAST4	0.349628	1	0.290734	0.5591	4.4661	-0.847755	-1.7997	0.101358	3.94555	-0.520554	-1.43451	0.487638	-1.36831	-2.58168	0.0586358	5.31386	0.211174	1.36831
GLI2	GLI2	0.409425	0.539769	0.0545742	0.0776154	4.85635	-0.476592	-1.39145	0.133176	3.96598	-0.890362	-1.85364	0.0162363	-1.36695	-2.57925	0.000419133	5.33294	0.00485046	1.36695
TOB2	TOB2	0.0507081	1	0.0601569	0.035566	4.88219	-1.13922	-2.20262	0.000830921	4.65449	-0.227703	-1.17097	0.253448	-1.36693	-2.5792	0.000604318	6.02141	0.000427271	1.36693
HOOK1	HOOK1	0.95297	0.296621	0.0754872	0.0705784	3.28363	-0.0866794	-1.06192	0.693044	2.00553	-1.2781	-2.42519	0.00401957	-1.36478	-2.57537	0.00137118	3.37031	0.00289554	1.36478
TNS4	TNS4	0.0799721	1	0.0708025	0.0776154	7.83187	-1.06139	-2.08694	0.00268904	7.53003	-0.301839	-1.23272	0.350529	-1.36323	-2.57261	0.00114318	8.89327	0.00449229	1.36323
RBM14	RBM14	0.33609	0.680519	0.119994	0.130733	5.81814	-0.482079	-1.39675	0.0945285	4.94053	-0.87761	-1.83733	0.0313281	-1.35969	-2.5663	0.0054469	6.30022	0.0140637	1.35969
FBXW11	FBXW11	0.131052	0.885455	0.152922	0.172503	5.38068	-0.696585	-1.62066	0.0132563	4.71768	-0.663001	-1.58337	0.113414	-1.35959	-2.56611	0.0103702	6.07726	0.0229369	1.35959
GNB4	GNB4	0.0348114	1	0.119329	0.0817041	5.15809	-1.50343	-2.83516	0.000354638	5.30407	0.145985	1.10649	0.696821	-1.35744	-2.56231	0.00540163	6.66152	0.00663402	1.50343
ANP32E	ANP32E	0.121985	1	0.147708	0.146798	7.36171	-1.19701	-2.29264	0.0115485	7.20134	-0.16037	-1.11757	0.587887	-1.35738	-2.56219	0.00960347	8.55872	0.0169244	1.35738
TP53I11	TP53I11	1	1	0.172034	0.735577	3.85139	-0.152403	-1.11142	0.89245	2.64808	-1.2033	-2.30266	0.29407	-1.3557	-2.55922	0.0135081	4.00379	0.425561	1.3557
RNF40	RNF40	0.0827251	1	0.0774434	0.0776154	6.75554	-1.37965	-2.60205	0.00322551	6.78021	0.0246731	1.01725	0.937939	-1.35498	-2.55793	0.00149755	8.13519	0.00532411	1.37965
RTN4RL2	RTN4RL2	0.389107	1	0.140572	0.55756	3.54165	-1.40883	-2.65522	0.122796	3.59722	0.0555741	1.03927	0.946679	-1.35326	-2.55488	0.00861042	4.95048	0.210056	1.40883
PIDD	PIDD	0.32208	1	0.350576	0.533391	3.82996	-0.562561	-1.47689	0.0826245	3.03974	-0.790214	-1.72933	0.265258	-1.35278	-2.55403	0.0875345	4.39252	0.192033	1.35278
C2orf68	C2orf68	0.713997	0.844364	0.159322	0.320067	3.87874	-0.356361	-1.28019	0.387595	2.88362	-0.995122	-1.99325	0.0898467	-1.35148	-2.55174	0.0114993	4.2351	0.0698279	1.35148
CREB3L2	CREB3L2	0.0712349	0.898558	0.11148	0.0965358	6.0654	-0.777581	-1.71425	0.00187311	5.49155	-0.573854	-1.48849	0.12345	-1.35144	-2.55166	0.00414394	6.84298	0.00885568	1.35144
GLI4	GLI4	0.19507	1	0.203999	0.343031	3.58667	-0.981509	-1.97453	0.02986	3.21707	-0.369603	-1.292	0.493166	-1.35111	-2.55109	0.0209958	4.56818	0.0794691	1.35111
NKG7	NKG7	0.211825	1	0.219155	0.396165	2.09513	-1.31908	-2.49507	0.03526	2.06327	-0.0318592	-1.02233	0.959129	-1.35094	-2.55079	0.0242905	3.41422	0.104115	1.35094
SCRIB	SCRIB	0.138813	1	0.17581	0.287161	5.81421	-1.18616	-2.27546	0.0148685	5.6504	-0.16381	-1.12024	0.754874	-1.34997	-2.54907	0.014396	7.00037	0.0577785	1.34997
BPIFB3	BPIFB3	0.51938	1	0.483857	0.650994	1.80875	-1.264	-2.40161	0.2088	1.72331	-0.0854466	-1.06102	0.754006	-1.34945	-2.54815	0.170268	3.07276	0.284235	1.34945
KRTAP5-10	KRTAP5-10	0.638254	0.998845	0.314072	0.554871	2.3325	-0.777045	-1.71362	0.303248	1.7618	-0.570697	-1.48524	0.191775	-1.34774	-2.54513	0.0693645	3.10954	0.20795	1.34774
C21orf67	C21orf67	0.211825	1	0.139395	0.179232	1.83062	-1.10045	-2.14421	0.0370417	1.58496	-0.245655	-1.18563	0.361464	-1.3461	-2.54225	0.00824695	2.93107	0.0245191	1.3461
XKR8	XKR8	0.278812	0.898558	0.0839937	0.157933	3.63837	-0.753826	-1.68626	0.0627798	3.04664	-0.591728	-1.50705	0.123917	-1.34555	-2.54128	0.00192688	4.3922	0.0193147	1.34555
HOXA6	HOXA6	0.508051	1	0.0839937	0.408785	4.03012	-0.770609	-1.70599	0.200752	3.45711	-0.573013	-1.48763	0.330046	-1.34362	-2.53788	0.00190037	4.80073	0.111396	1.34362
FTH1	FTH1	1	0.0357407	0.0251621	1	15.1971	0	1	1	13.8538	-1.34321	-2.53715	9.45e-05	-1.34321	-2.53715	2.18e-05	15.1971	1	1.34321
GPS2	GPS2	0.0430977	1	0.0420038	0.0288444	5.81688	-1.20542	-2.30605	0.000540994	5.68183	-0.135048	-1.09813	0.548532	-1.34047	-2.53234	0.000147023	7.02231	0.00030078	1.34047
HOXC6	HOXC6	0.500642	1	0.137052	0.353801	3.34514	-0.657559	-1.57741	0.194122	2.66311	-0.682027	-1.60439	0.198357	-1.33959	-2.53079	0.00785696	4.0027	0.0838389	1.33959
PPP1R2	PPP1R2	0.0829808	1	0.0451938	0.0689133	6.78475	-1.13797	-2.20071	0.00341733	6.58516	-0.199599	-1.14838	0.496286	-1.33757	-2.52725	0.000219345	7.92272	0.00250459	1.33757
RPUSD1	RPUSD1	0.0139986	1	0.0643872	0.0364726	4.16414	-1.4944	-2.81747	6.14e-05	4.32276	0.158618	1.11622	0.537215	-1.33578	-2.52412	0.000747931	5.65854	0.000457441	1.4944
MGC3771	MGC3771	0.147303	1	0.107776	0.228851	2.06327	-1.43061	-2.6956	0.0169291	2.15958	0.0963025	1.06903	0.851292	-1.33431	-2.52154	0.0038325	3.49388	0.0392379	1.43061
SRSF2	SRSF2	0.0614979	1	0.0774434	0.0776154	4.92725	-1.49987	-2.82817	0.00133233	5.09306	0.165809	1.1218	0.63978	-1.33406	-2.52111	0.00150256	6.42712	0.00469739	1.49987
GFOD2	GFOD2	0.097721	1	0.195053	0.127754	1.58496	-1.57942	-2.98849	0.0056773	1.83062	0.245655	1.18563	0.361464	-1.33376	-2.52059	0.0188586	3.16438	0.0136165	1.57942
FBXO30	FBXO30	0.337927	0.885455	0.0677145	0.168048	5.32683	-0.714982	-1.64146	0.0953518	4.70823	-0.6186	-1.53538	0.114283	-1.33358	-2.52028	0.000862294	6.04181	0.0212786	1.33358
SP3	SP3	0.399455	1	0.280731	0.429186	2.42424	-0.982391	-1.97574	0.128244	2.07429	-0.349947	-1.27451	0.358395	-1.33234	-2.51811	0.0502239	3.40663	0.125043	1.33234
PLCH2	PLCH2	0.772086	0.225131	0.062477	0.0689133	4.56566	0.206947	1.15424	0.452248	3.02875	-1.53691	-2.90171	0.00242332	-1.32996	-2.51395	0.000702459	4.35871	0.00262578	1.53691
GOLGA6C	GOLGA6C	0.0970768	1	0.185236	0.175181	1.88129	-1.60534	-3.04267	0.00554945	2.15677	0.275488	1.2104	0.525524	-1.32985	-2.51377	0.0163606	3.48662	0.0235959	1.60534
CACNA1S	CACNA1S	0.103107	1	0.0439608	0.0725344	1.84119	-1.07076	-2.10054	0.00824463	1.58496	-0.256225	-1.19435	0.355449	-1.32699	-2.50878	0.000189072	2.91195	0.00309425	1.32699
SOX7	SOX7	0.23621	1	0.200226	0.385159	4.01596	-1.7451	-3.35218	0.0452774	4.43467	0.418713	1.33673	0.540273	-1.32639	-2.50774	0.0201957	5.76106	0.0990567	1.7451
AMT	AMT	0.443107	1	0.11058	0.37281	2.40937	-0.777763	-1.71447	0.152053	1.86165	-0.547715	-1.46177	0.319441	-1.32548	-2.50616	0.00406505	3.18713	0.0923751	1.32548
PET117	PET117	0.298775	1	0.141938	0.27653	4.80053	-1.01143	-2.0159	0.0709968	4.48696	-0.313571	-1.24278	0.418318	-1.325	-2.50532	0.00877854	5.81196	0.0535253	1.325
PITPNM2	PITPNM2	0.546808	1	0.389794	0.574458	4.02948	-0.416669	-1.33484	0.228366	3.12121	-0.908277	-1.8768	0.222948	-1.32495	-2.50524	0.10851	4.44615	0.223623	1.32495
RILP	RILP	1	0.837483	0.17625	0.410729	3.84366	0.0311214	1.02181	0.955221	2.48823	-1.35543	-2.55873	0.0760691	-1.32431	-2.50413	0.0144574	3.81254	0.112556	1.35543
CMIP	CMIP	0.193036	1	0.0612282	0.145447	7.38722	-0.917953	-1.88943	0.0291548	6.98132	-0.405893	-1.32491	0.295897	-1.32385	-2.50333	0.000654104	8.30517	0.0166624	1.32385
RAB3IL1	RAB3IL1	0.0563237	0.728381	0.112536	0.0645629	3.04111	-2.00408	-4.01133	0.00109345	3.72191	0.680802	1.60303	0.0395962	-1.32328	-2.50234	0.0043452	5.04519	0.00205531	2.00408
KIF20A	KIF20A	0.132783	1	0.202766	0.304841	5.41871	-1.00407	-2.00565	0.013642	5.10146	-0.317254	-1.24596	0.532383	-1.32132	-2.49895	0.0207541	6.42279	0.0640911	1.32132
FBXL19	FBXL19	0.83176	0.825334	0.25082	0.331289	3.83944	-0.169638	-1.12478	0.52113	2.6879	-1.15154	-2.22151	0.0632508	-1.32118	-2.49871	0.039544	4.00908	0.0745519	1.32118
LOC84856	LOC84856	0.263538	1	0.0964546	0.306238	3.88914	-1.07449	-2.10598	0.0567587	3.64452	-0.244618	-1.18478	0.632412	-1.31911	-2.49512	0.00273929	4.96363	0.0645734	1.31911
BRAT1	BRAT1	0.0973532	0.837483	0.101254	0.0866396	6.98178	-0.688532	-1.61164	0.00562429	6.35191	-0.629869	-1.54742	0.0809013	-1.3184	-2.49389	0.00310916	7.67031	0.00730714	1.3184
FAM160A1	FAM160A1	0.147303	1	0.112536	0.144554	1.86165	-1.19208	-2.28482	0.0167264	1.73648	-0.12517	-1.09064	0.688792	-1.31725	-2.49191	0.00437878	3.05374	0.0165092	1.31725
FLJ25328	FLJ25328	0.155294	1	0.407257	0.422255	1.84119	-1.7092	-3.2698	0.0189547	2.23348	0.392293	1.31248	0.534175	-1.31691	-2.49132	0.117298	3.55039	0.120423	1.7092
P2RY2	P2RY2	0.114844	1	0.0681901	0.106103	4.89114	-1.15095	-2.22059	0.0101208	4.72541	-0.16573	-1.12173	0.631649	-1.31668	-2.49092	0.000944801	6.04209	0.0103299	1.31668
BCL2A1	BCL2A1	0.120994	1	0.321343	0.479565	3.33469	-0.520768	-1.43472	0.0111265	2.53933	-0.795364	-1.73551	0.239864	-1.31613	-2.48998	0.0726999	3.85546	0.155715	1.31613
ARMC6	ARMC6	0.136077	1	0.0648557	0.123623	5.13984	-1.30687	-2.47404	0.0142224	5.13071	-0.00912696	-1.00635	0.979117	-1.316	-2.48974	0.000773843	6.44671	0.0130039	1.316
NUDT16	NUDT16	0.297697	1	0.187552	0.27653	3.04074	-1.0274	-2.03835	0.0705833	2.75325	-0.287488	-1.22051	0.358238	-1.31489	-2.48783	0.0170068	4.06814	0.0535195	1.31489
LOC285359	LOC285359	0.0480167	1	0.106232	0.0810367	4.65344	-1.20177	-2.30022	0.000716473	4.54085	-0.112589	-1.08117	0.734353	-1.31436	-2.48692	0.0036518	5.85521	0.00634742	1.31436
AGBL5	AGBL5	1	0.837483	0.188501	0.422255	3.95561	0.0269733	1.01887	0.961823	2.61501	-1.34061	-2.53258	0.0762317	-1.31363	-2.48567	0.0173754	3.92864	0.118755	1.34061
HIST1H2AL	HIST1H2AL	0.0948104	0.902249	0.0816828	0.0766764	5.9377	-0.87522	-1.83429	0.00525307	5.50075	-0.43695	-1.35374	0.128753	-1.31217	-2.48315	0.00167997	6.81292	0.0036909	1.31217
RASSF2	RASSF2	0.675786	0.777426	0.133092	0.230425	2.94904	-0.355405	-1.27934	0.353351	1.99323	-0.955809	-1.93967	0.0486684	-1.31121	-2.4815	0.00725898	3.30445	0.039701	1.31121
LMNA	LMNA	0.0255547	1	0.0311402	0.0148541	9.16284	-1.43932	-2.71194	0.000191607	9.29204	0.129203	1.09369	0.544736	-1.31012	-2.47962	6.48e-05	10.6022	9.21e-05	1.43932
PPM1M	PPM1M	0.121077	1	0.314069	0.411168	2.67236	-1.67498	-3.19315	0.0112509	3.03811	0.365743	1.28855	0.62566	-1.30924	-2.47811	0.0693447	4.34735	0.112881	1.67498
APOB	APOB	0.0255547	1	0.0672829	0.0269741	1.58496	-1.44388	-2.72051	0.000200805	1.72331	0.138346	1.10064	0.478516	-1.30553	-2.47175	0.000841602	3.02884	0.000270908	1.44388
TMEM175	TMEM175	0.421589	0.756509	0.17856	0.195042	4.59988	-0.366471	-1.2892	0.139278	3.66221	-0.937671	-1.91543	0.0447507	-1.30414	-2.46937	0.0149624	4.96635	0.0300295	1.30414
44806		0.0348114	1	0.102447	0.0776154	8.35919	-1.05226	-2.07377	0.000351839	8.10803	-0.251157	-1.19016	0.407579	-1.30341	-2.46812	0.00325734	9.41145	0.00428798	1.30341
UTP11L	UTP11L	0.294817	0.819684	0.0648608	0.101683	5.92212	-0.660496	-1.58063	0.0695373	5.28028	-0.641836	-1.56031	0.0607393	-1.30233	-2.46627	0.000788697	6.58262	0.00975295	1.30233
ACOX3	ACOX3	0.125409	1	0.219155	0.299204	4.71711	-0.824457	-1.77087	0.0121124	4.23961	-0.477502	-1.39233	0.324537	-1.30196	-2.46563	0.0251234	5.54157	0.0617377	1.30196
CDC42BPB	CDC42BPB	0.0924429	1	0.147555	0.188815	7.47298	-1.35575	-2.5593	0.00502038	7.52825	0.0552706	1.03905	0.903769	-1.30048	-2.46311	0.0095085	8.82873	0.0278179	1.35575
GNB1	GNB1	0.0406118	1	0.0967516	0.0766753	7.87488	-1.29267	-2.44981	0.000478131	7.86942	-0.00546049	-1.00379	0.985504	-1.29813	-2.4591	0.00279204	9.16756	0.00354695	1.29813
LOC100129250	LOC100129250	0.818995	0.976671	0.376833	0.644007	3.17545	-0.481789	-1.39647	0.507021	2.35933	-0.816113	-1.76066	0.175871	-1.2979	-2.45871	0.100687	3.65724	0.278618	1.2979
NYNRIN	NYNRIN	0.185333	1	0.39459	0.362571	1.60245	-1.75486	-3.37494	0.0267314	2.06058	0.458132	1.37376	0.295178	-1.29673	-2.45672	0.110724	3.35731	0.0877941	1.75486
TBC1D16	TBC1D16	0.256699	1	0.0740869	0.235325	2.67849	-0.98125	-1.97417	0.0540659	2.364	-0.314488	-1.24357	0.473645	-1.29574	-2.45503	0.00129991	3.65974	0.041071	1.29574
ATP6V1F	ATP6V1F	0.190008	1	0.0449609	0.168556	2.39989	-1.07179	-2.10204	0.0283646	2.17684	-0.223053	-1.1672	0.579107	-1.29484	-2.4535	0.000209656	3.47168	0.0214915	1.29484
KIAA0586	KIAA0586	0.156163	1	0.11058	0.230354	4.02981	-1.62062	-3.07507	0.0191883	4.35651	0.326696	1.25414	0.539813	-1.29392	-2.45194	0.00406472	5.65043	0.0396727	1.62062
OAS2	OAS2	0.00527688	0.0213796	0.107529	0.00537206	4.71493	-5.42442	-42.9449	3.3e-06	8.84687	4.13194	17.5323	2.98e-05	-1.29248	-2.44948	0.00376626	10.1394	9.81e-06	5.42442
ALDH1B1	ALDH1B1	0.211825	0.455527	0.068962	0.0630583	3.38617	-0.555203	-1.46938	0.0365482	2.65185	-0.734328	-1.66362	0.0108657	-1.28953	-2.44449	0.00101871	3.94138	0.00191988	1.28953
KLHL26	KLHL26	0.0574703	0.960202	0.166226	0.18227	3.94992	-0.697694	-1.62191	0.00116932	3.35872	-0.591202	-1.5065	0.164032	-1.2889	-2.44341	0.0125328	4.64762	0.0252778	1.2889
DPH3P1	DPH3P1	1	0.842917	0.219155	0.489121	5.26634	0.118911	1.08591	0.858551	3.8593	-1.40704	-2.65192	0.0885042	-1.28813	-2.44211	0.0251351	5.14743	0.161802	1.40704
DONSON	DONSON	0.485448	0.84275	0.25173	0.340048	4.57588	-0.33259	-1.25927	0.183774	3.6218	-0.954086	-1.93735	0.0883343	-1.28668	-2.43965	0.0399067	4.90847	0.0777976	1.28668
MRPL13	MRPL13	0.211825	1	0.068962	0.143846	1.90931	-0.96198	-1.94798	0.0351021	1.58496	-0.324344	-1.2521	0.327749	-1.28632	-2.43906	0.00103961	2.87129	0.0163961	1.28632
DBT	DBT	0.99462	0.821531	0.235268	0.3299	5.13366	-0.0880033	-1.0629	0.754427	3.9373	-1.19636	-2.2916	0.0615289	-1.28436	-2.43574	0.0348098	5.22166	0.0739065	1.28436
HK3	HK3	0.630905	1	0.412235	0.665536	2.33997	-0.862196	-1.8178	0.295413	1.9183	-0.421671	-1.33948	0.398735	-1.28387	-2.43491	0.120164	3.20216	0.299795	1.28387
BZRAP1	BZRAP1	0.336699	0.863227	0.156164	0.223169	2.05441	-0.814324	-1.75847	0.0947319	1.58496	-0.469448	-1.38458	0.101007	-1.28377	-2.43475	0.0110327	2.86873	0.0375238	1.28377
FA2H	FA2H	0.0760008	1	0.1673	0.138741	1.84119	-1.58601	-3.00218	0.00222814	2.14395	0.302761	1.2335	0.468042	-1.28325	-2.43386	0.0127156	3.4272	0.0153542	1.58601
FAM189B	FAM189B	0.201896	1	0.113729	0.153822	1.84119	-1.02536	-2.03547	0.0317348	1.58496	-0.256225	-1.19435	0.355449	-1.28159	-2.43106	0.00449231	2.86655	0.0182888	1.28159
ANKRD20A9P	ANKRD20A9P	0.0827251	1	0.288126	0.236042	6.34405	-1.68476	-3.21486	0.00334025	6.74732	0.403275	1.32251	0.417718	-1.28148	-2.43088	0.0538121	8.0288	0.0412897	1.68476
PSMB5	PSMB5	0.0501554	0.727627	0.0311402	0.00958002	8.51294	-0.828521	-1.77586	0.000810045	8.06047	-0.452464	-1.36838	0.0392719	-1.28099	-2.43005	6.01e-05	9.34146	2.84e-05	1.28099
VSIG10L	VSIG10L	0.0709717	1	0.15809	0.14571	4.30909	-1.57419	-2.97768	0.00185188	4.60489	0.295801	1.22757	0.507456	-1.27839	-2.42568	0.0113002	5.88328	0.0167276	1.57419
ZNF414	ZNF414	0.101983	0.627047	0.0446623	0.0364599	5.40471	-0.725517	-1.65349	0.00813024	4.8522	-0.552505	-1.46663	0.0251301	-1.27802	-2.42506	0.000199801	6.13022	0.00045553	1.27802
ATXN1L	ATXN1L	0.287472	1	0.20925	0.422255	4.58544	-1.44787	-2.72804	0.066598	4.7571	0.171663	1.12636	0.774161	-1.2762	-2.42201	0.0221232	6.0333	0.119688	1.44787
ACACB	ACACB	1	0.98651	0.185261	0.622915	4.95377	-0.0705979	-1.05015	0.926605	3.74962	-1.20415	-2.30401	0.182564	-1.27475	-2.41956	0.0164427	5.02437	0.26066	1.27475
SLC35C1	SLC35C1	0.0760008	1	0.0705125	0.0689133	4.68509	-0.963549	-1.9501	0.00224651	4.37532	-0.309772	-1.23951	0.263262	-1.27332	-2.41717	0.00109664	5.64864	0.00259128	1.27332
CTSW	CTSW	0.136954	1	0.117378	0.225788	2.04309	-1.43527	-2.70433	0.0145075	2.20563	0.162535	1.11925	0.746613	-1.27273	-2.41619	0.00517455	3.47836	0.0383654	1.43527
RPAP1	RPAP1	0.120653	1	0.068962	0.130797	5.15284	-1.14453	-2.21074	0.0110667	5.02495	-0.127898	-1.0927	0.730177	-1.27243	-2.41567	0.000982374	6.29737	0.0140853	1.27243
CTNND1	CTNND1	0.0956573	1	0.0417152	0.0766764	5.76285	-1.16288	-2.23904	0.00534596	5.65517	-0.107682	-1.0775	0.719753	-1.27056	-2.41256	0.000127064	6.92573	0.00375414	1.27056
LENG8	LENG8	0.216218	1	0.0821108	0.271309	7.76428	-1.17924	-2.26458	0.038465	7.67668	-0.0875998	-1.0626	0.857514	-1.26684	-2.40634	0.00169667	8.94352	0.0521237	1.26684
PLXNB3	PLXNB3	0.172197	1	0.442558	0.612322	2.44634	-1.30415	-2.46938	0.0231953	2.48394	0.0376009	1.02641	0.963531	-1.26655	-2.40585	0.144315	3.75049	0.252962	1.30415
SNAI2	SNAI2	0.127065	1	0.0727079	0.0862229	6.54781	-0.97021	-1.95913	0.0124745	6.25281	-0.294997	-1.22688	0.313905	-1.26521	-2.40362	0.00121587	7.51802	0.00711826	1.26521
ZNF484	ZNF484	0.853889	1	0.122671	0.560998	3.34913	-0.411064	-1.32967	0.546546	2.49684	-0.852283	-1.80536	0.231916	-1.26335	-2.40052	0.00582995	3.76019	0.212537	1.26335
LOC100506123	LOC100506123	0.985183	0.761201	0.289542	0.424218	3.85379	-0.166455	-1.1223	0.734677	2.75708	-1.09671	-2.13867	0.0454059	-1.26317	-2.40022	0.0582658	4.02025	0.121842	1.26317
FBLN1	FBLN1	0.14392	1	0.105747	0.139462	1.86165	-1.13599	-2.19769	0.0158789	1.73648	-0.12517	-1.09064	0.688792	-1.26116	-2.39688	0.0035304	2.99764	0.0156087	1.26116
RFX1	RFX1	0.0549412	1	0.224102	0.243627	4.85735	-1.18658	-2.27613	0.00101475	4.78284	-0.0745097	-1.053	0.86934	-1.26109	-2.39677	0.0303792	6.04393	0.0435157	1.26109
LOH12CR1	LOH12CR1	0.796261	0.488413	0.288126	0.283785	4.93392	0.316698	1.24548	0.483548	3.35752	-1.57639	-2.98223	0.0127443	-1.2597	-2.39445	0.0540339	4.61722	0.0564833	1.57639
LENEP	LENEP	0.662411	1	0.490724	0.784741	3.04376	-0.721084	-1.64842	0.339016	2.50523	-0.538529	-1.45249	0.606301	-1.25961	-2.39431	0.17532	3.76485	0.49029	1.25961
MAPRE3	MAPRE3	0.167876	1	0.150583	0.266923	3.71018	-1.13884	-2.20205	0.0220231	3.58978	-0.120401	-1.08704	0.795581	-1.25925	-2.39371	0.0100509	4.84902	0.0508321	1.25925
CLIP2	CLIP2	0.384384	1	0.265571	0.599996	2.57815	-1.04223	-2.05941	0.12045	2.36131	-0.216845	-1.16219	0.775206	-1.25908	-2.39342	0.0447936	3.62038	0.242606	1.25908
BTBD11	BTBD11	0.331178	1	0.124751	0.339139	4.02972	-0.88999	-1.85316	0.0869796	3.66333	-0.36639	-1.28912	0.450644	-1.25638	-2.38896	0.00600523	4.91971	0.0773942	1.25638
LOC100294145	LOC100294145	1	1	0.273814	0.682173	3.22379	-0.113226	-1.08164	0.886571	2.08264	-1.14115	-2.20557	0.210785	-1.25438	-2.38564	0.0476313	3.33702	0.315878	1.25438
EMR1	EMR1	0.380399	1	0.217119	0.335832	2.13835	-0.851895	-1.80487	0.117512	1.73648	-0.401861	-1.32121	0.226438	-1.25376	-2.38462	0.0236416	2.99024	0.0760954	1.25376
MMRN1	MMRN1	0.477807	1	0.311273	0.587853	2.52823	-0.826317	-1.77315	0.178219	2.10126	-0.426968	-1.3444	0.501181	-1.25328	-2.38384	0.0671747	3.35455	0.233125	1.25328
ADAM11	ADAM11	0.334557	1	0.322903	0.566654	3.10377	-0.928277	-1.903	0.0937712	2.77896	-0.324812	-1.2525	0.621404	-1.25309	-2.38351	0.0734554	4.03205	0.216314	1.25309
CPZ	CPZ	0.328363	1	0.219155	0.445072	4.5954	-1.00069	-2.00095	0.0856715	4.34394	-0.251459	-1.19041	0.650318	-1.25215	-2.38196	0.0266031	5.59608	0.133821	1.25215
PRKAR2A	PRKAR2A	0.947531	0.18017	0.0810347	0.0622852	6.86967	0.085206	1.06084	0.686948	5.53294	-1.33673	-2.52578	0.00159994	-1.25152	-2.38092	0.00166131	6.78446	0.00176426	1.33673
RACGAP1P	RACGAP1P	0.1398	1	0.13512	0.203092	2.34438	-0.967127	-1.95494	0.0150347	2.06168	-0.282697	-1.21647	0.489475	-1.24982	-2.37812	0.0075579	3.31151	0.0320692	1.24982
LOC150776	LOC150776	0.629847	0.978082	0.260161	0.459306	3.64062	-0.456817	-1.37251	0.293924	2.84924	-0.791382	-1.73073	0.176453	-1.2482	-2.37545	0.0427059	4.09744	0.142978	1.2482
RBM33	RBM33	0.206201	0.536055	0.042562	0.0469148	5.99315	-0.559978	-1.47425	0.0331349	5.30635	-0.686794	-1.6097	0.0155587	-1.24677	-2.3731	0.000153735	6.55312	0.000925982	1.24677
ZNF764	ZNF764	0.652689	0.657081	0.330199	0.37476	5.00983	0.663152	1.58354	0.317209	3.10045	-1.90938	-3.75647	0.0287621	-1.24623	-2.3722	0.0766419	4.34667	0.093627	1.90938
RNF157	RNF157	0.320384	1	0.225277	0.467248	4.49802	-0.865641	-1.82215	0.0818895	4.1179	-0.380116	-1.30145	0.528899	-1.24576	-2.37143	0.0307048	5.36366	0.148062	1.24576
MYC	MYC	0.103879	1	0.0449609	0.0776154	7.73787	-1.05052	-2.07128	0.00838124	7.54406	-0.193808	-1.14378	0.485807	-1.24433	-2.36909	0.000214569	8.7884	0.00388613	1.24433
OVOL1	OVOL1	0.404554	1	0.411501	0.509852	1.63743	-1.22639	-2.33981	0.131048	1.61994	-0.0174891	-1.0122	0.906936	-1.24388	-2.36835	0.119812	2.86382	0.17606	1.24388
DPF3	DPF3	0.430434	1	0.288126	0.439131	3.93028	-0.669865	-1.59092	0.144037	3.35663	-0.573649	-1.48828	0.215377	-1.24351	-2.36774	0.0572587	4.60015	0.130573	1.24351
PHLDA2	PHLDA2	0.0247883	1	0.106232	0.0689133	6.3463	-1.48927	-2.80747	0.000176293	6.59356	0.247256	1.18695	0.437381	-1.24202	-2.36529	0.00367039	7.83557	0.0027348	1.48927
GDPD5	GDPD5	0.192041	1	0.364295	0.559263	3.05273	-1.12888	-2.18689	0.0288753	2.94037	-0.112353	-1.08099	0.875542	-1.24123	-2.364	0.0949902	4.18161	0.211293	1.24123
DENND4B	DENND4B	0.0570196	1	0.122741	0.0876443	5.91839	-1.22649	-2.33996	0.00113915	5.90377	-0.0146185	-1.01018	0.962855	-1.2411	-2.36379	0.00584247	7.14487	0.00761886	1.2411
CCDC126	CCDC126	0.298591	0.918472	0.268689	0.385062	4.38924	-0.367177	-1.28983	0.0708956	3.5177	-0.871547	-1.82962	0.138367	-1.23872	-2.3599	0.0459361	4.75642	0.098896	1.23872
IQSEC2	IQSEC2	0.341025	1	0.147555	0.422255	4.02545	-1.05475	-2.07736	0.0967891	3.84338	-0.182066	-1.13451	0.736057	-1.23682	-2.35679	0.00950444	5.0802	0.118947	1.23682
CDC42EP4	CDC42EP4	0.108829	1	0.138035	0.185865	4.35705	-1.66905	-3.18004	0.00903414	4.79151	0.434466	1.35141	0.385968	-1.23458	-2.35313	0.00799952	6.02609	0.0268933	1.66905
OBSCN	OBSCN	0.357796	1	0.438343	0.575515	2.3988	-1.3737	-2.59134	0.105155	2.5389	0.140097	1.10198	0.80076	-1.2336	-2.35154	0.135434	3.7725	0.224487	1.3737
SIX5	SIX5	0.602278	1	0.457192	0.671964	3.48076	-0.768684	-1.70372	0.271029	3.01641	-0.464345	-1.37969	0.358097	-1.23303	-2.3506	0.152119	4.24944	0.306081	1.23303
TLN2	TLN2	0.797562	0.837483	0.225678	0.443745	4.44162	-0.403356	-1.32258	0.484987	3.61242	-0.829202	-1.7767	0.0730038	-1.23256	-2.34983	0.0311236	4.84498	0.132932	1.23256
RAB9BP1	RAB9BP1	0.35229	1	0.234512	0.483097	2.23157	-1.03745	-2.0526	0.102784	2.03659	-0.194988	-1.14471	0.727546	-1.23244	-2.34964	0.0345514	3.26903	0.157906	1.23244
MCFD2	MCFD2	0.0827251	1	0.110587	0.0776154	6.36446	-1.06552	-2.09292	0.00334854	6.19774	-0.166719	-1.1225	0.459338	-1.23224	-2.34931	0.0040738	7.42998	0.0042169	1.23224
GSTM4	GSTM4	0.455328	1	0.314069	0.48735	5.1502	-0.375542	-1.29733	0.161704	4.29526	-0.854939	-1.80868	0.193046	-1.23048	-2.34645	0.0693487	5.52575	0.160303	1.23048
KIAA0355	KIAA0355	0.292207	1	0.120363	0.211649	2.17742	-0.801991	-1.74351	0.0684198	1.74931	-0.428107	-1.34547	0.223774	-1.2301	-2.34583	0.00550629	2.97941	0.0342951	1.2301
ADK	ADK	0.456262	0.844364	0.185261	0.270322	5.79951	-0.493549	-1.4079	0.162378	5.06309	-0.736429	-1.66605	0.0901654	-1.22998	-2.34564	0.0164703	6.29306	0.0518951	1.22998
XPNPEP1	XPNPEP1	0.363634	0.400967	0.0742133	0.062626	5.63771	-0.2586	-1.19632	0.108042	4.6669	-0.970815	-1.95995	0.00763013	-1.22942	-2.34472	0.00131959	5.89631	0.00179556	1.22942
SHCBP1	SHCBP1	0.246619	0.86518	0.0839937	0.131416	6.56548	-0.639493	-1.55778	0.0499701	5.97616	-0.589329	-1.50455	0.103984	-1.22882	-2.34375	0.00184923	7.20498	0.0141709	1.22882
TOX2	TOX2	1	0.650403	0.0643872	0.215612	7.10236	-0.0410085	-1.02883	0.92576	5.91515	-1.1872	-2.27711	0.0272549	-1.22821	-2.34277	0.00074876	7.14337	0.0355071	1.22821
RASA4	RASA4	0.185333	1	0.091187	0.183474	3.87428	-0.931474	-1.90722	0.0267562	3.57895	-0.295333	-1.22717	0.441736	-1.22681	-2.34048	0.00237492	4.80576	0.0255241	1.22681
RBBP9	RBBP9	0.0657892	0.837483	0.0922805	0.0748822	6.80773	-0.695377	-1.61931	0.00152957	6.27687	-0.53086	-1.44479	0.0783328	-1.22624	-2.33956	0.00248328	7.50311	0.00335729	1.22624
SPSB3	SPSB3	1	0.455527	0.0774434	0.140963	2.97496	-0.0938877	-1.06724	0.797457	1.84396	-1.131	-2.19011	0.0105952	-1.22489	-2.33737	0.00150347	3.06885	0.0158603	1.22489
GOLGA2	GOLGA2	0.0493052	1	0.109339	0.0776154	5.43566	-1.33724	-2.52668	0.000758948	5.54868	0.113019	1.08149	0.73057	-1.22422	-2.3363	0.00396163	6.7729	0.00564858	1.33724
VSTM2L	VSTM2L	0.940667	0.974451	0.363854	0.628174	3.854	-0.247955	-1.18752	0.6785	2.87777	-0.976233	-1.96732	0.174951	-1.22419	-2.33624	0.0946963	4.10196	0.265487	1.22419
GATA1	GATA1	0.478621	1	0.561602	0.699963	2.02915	-1.4223	-2.68013	0.179006	2.22762	0.198467	1.14748	0.719171	-1.22384	-2.33567	0.225181	3.45146	0.333836	1.4223
SLC45A3	SLC45A3	1	0.379209	0.0725767	0.0776154	4.23321	-0.0700681	-1.04977	0.796455	3.07966	-1.15354	-2.22459	0.00648719	-1.22361	-2.3353	0.00120322	4.30327	0.0058788	1.22361
CRNKL1	CRNKL1	0.334557	1	0.197974	0.424894	5.57893	-0.769625	-1.70483	0.0938503	5.1251	-0.45383	-1.36967	0.422971	-1.22346	-2.33505	0.0196928	6.34855	0.122682	1.22346
OR5I1	OR5I1	0.380295	0.837483	0.0490021	0.123623	2.26013	-0.565441	-1.47984	0.117219	1.60245	-0.657678	-1.57754	0.0683105	-1.22312	-2.33451	0.000277637	2.82557	0.0130027	1.22312
ITPRIP	ITPRIP	0.767338	0.84275	0.071648	0.313826	2.43662	-0.369321	-1.29174	0.447423	1.58496	-0.851656	-1.80457	0.0884057	-1.22098	-2.33104	0.00118093	2.80594	0.0671064	1.22098
LOC100133612	LOC100133612	0.386885	1	0.183559	0.320067	2.20563	-0.776321	-1.71276	0.121624	1.7618	-0.443829	-1.36021	0.226763	-1.22015	-2.32971	0.0158761	2.98195	0.0698579	1.22015
GID8	GID8	0.0100676	1	0.219155	0.134745	2.44458	-1.64555	-3.12866	2.71e-05	2.87008	0.425499	1.34304	0.350337	-1.22005	-2.32954	0.0286165	4.09013	0.0147195	1.64555
C8orf73	C8orf73	0.0760008	1	0.114376	0.0776154	2.47244	-1.34544	-2.54108	0.00224949	2.59805	0.125609	1.09097	0.652526	-1.21984	-2.3292	0.00458541	3.81789	0.00543033	1.34544
RGS17	RGS17	0.891941	0.885455	0.295096	0.4436	3.72892	-0.146394	-1.1068	0.613837	2.65599	-1.07292	-2.10369	0.113839	-1.21932	-2.32836	0.0604506	3.87531	0.132867	1.21932
DAGLB	DAGLB	0.389441	1	0.311415	0.526908	4.30274	-0.627547	-1.54494	0.123015	3.71199	-0.590741	-1.50602	0.336585	-1.21829	-2.3267	0.0678306	4.93028	0.187216	1.21829
MAP4K1	MAP4K1	0.334557	1	0.291922	0.406504	2.5395	-0.910779	-1.88006	0.091774	2.23211	-0.307389	-1.23747	0.355016	-1.21817	-2.32651	0.0590457	3.45028	0.110094	1.21817
OR2T35	OR2T35	0.800213	1	0.514855	0.732334	3.15442	-0.602327	-1.51816	0.488626	2.5389	-0.615522	-1.53211	0.276441	-1.21785	-2.326	0.190652	3.75674	0.41862	1.21785
ZNF664	ZNF664	0.118334	0.837483	0.0471545	0.0580627	7.71446	-0.759205	-1.69256	0.0107417	7.25598	-0.458483	-1.3741	0.0809456	-1.21769	-2.32574	0.000242274	8.47367	0.00151225	1.21769
ATG4C	ATG4C	0.752331	1	0.258702	0.617292	5.11512	-0.448836	-1.36494	0.431479	4.34769	-0.767438	-1.70224	0.303678	-1.21627	-2.32346	0.0422426	5.56396	0.25632	1.21627
C14orf162	C14orf162	0.534177	1	0.362983	0.611041	2.64397	-0.702615	-1.62745	0.21842	2.13077	-0.513196	-1.42721	0.393463	-1.21581	-2.32271	0.0942506	3.34658	0.25174	1.21581
INPP5F	INPP5F	0.141305	1	0.113857	0.142707	4.52824	-0.930003	-1.90528	0.0153256	4.24278	-0.285459	-1.2188	0.374523	-1.21546	-2.32215	0.00453538	5.45824	0.0161304	1.21546
DESI1	DESI1	1	1	0.288126	0.732334	6.5598	0.0267317	1.0187	0.975367	5.31832	-1.24149	-2.36442	0.236329	-1.21475	-2.32101	0.0545524	6.53307	0.368193	1.24149
XRCC3	XRCC3	0.265409	0.944331	0.194105	0.287894	6.73172	-0.520854	-1.4348	0.0574765	6.03946	-0.692254	-1.61581	0.15456	-1.21311	-2.31837	0.0186084	7.25257	0.0580076	1.21311
SLC25A39	SLC25A39	0.137972	0.824366	0.0790764	0.0776154	8.79353	-0.604121	-1.52005	0.0147386	8.18533	-0.608201	-1.52436	0.063105	-1.21232	-2.3171	0.00158457	9.39765	0.00500901	1.21232
PLEKHN1	PLEKHN1	0.113895	1	0.124751	0.19389	4.8877	-1.18776	-2.27799	0.00986251	4.86345	-0.0242554	-1.01695	0.954401	-1.21202	-2.31662	0.00609332	6.07547	0.0297218	1.21202
HDAC10	HDAC10	0.592847	1	0.296343	0.568468	5.36484	-0.487226	-1.40175	0.263468	4.64009	-0.724755	-1.65262	0.298018	-1.21198	-2.31655	0.0608921	5.85207	0.219274	1.21198
ANKS6	ANKS6	0.432804	0.937264	0.0853498	0.233652	5.41033	-0.63021	-1.54779	0.145273	4.82936	-0.58097	-1.49585	0.149649	-1.21118	-2.31527	0.00200968	6.04054	0.0406001	1.21118
SH3KBP1	SH3KBP1	0.263712	0.974758	0.0773207	0.15361	4.76218	-0.766007	-1.70056	0.0568357	4.31718	-0.445002	-1.36132	0.175234	-1.21101	-2.315	0.00148994	5.52819	0.0182066	1.21101
ZNF646	ZNF646	0.611513	0.761201	0.0729322	0.169341	3.51265	-0.390045	-1.31043	0.277289	2.69183	-0.820822	-1.76641	0.045523	-1.21087	-2.31477	0.00123015	3.9027	0.0222479	1.21087
GPX4	GPX4	0.0547098	1	0.068962	0.0417729	7.37822	-0.994775	-1.99277	0.000974337	7.16216	-0.216056	-1.16155	0.284101	-1.21083	-2.31471	0.0010222	8.37299	0.000654396	1.21083
LOC387895	LOC387895	0.275768	1	0.107213	0.203856	1.90931	-0.885881	-1.84789	0.0611405	1.58496	-0.324344	-1.2521	0.327749	-1.21023	-2.31374	0.0037338	2.79519	0.0324347	1.21023
TRIM38	TRIM38	0.00837322	0.0635004	0.0604809	0.00873134	4.34775	-3.03445	-8.19335	1.93e-05	6.17247	1.82472	3.54238	0.000254176	-1.20974	-2.31295	0.000626331	7.3822	2.23e-05	3.03445
LOC255512	LOC255512	0.825958	1	0.196417	0.633346	2.6863	-0.450484	-1.3665	0.514674	1.92712	-0.759178	-1.69253	0.297395	-1.20966	-2.31283	0.0191536	3.13678	0.269712	1.20966
VPS51	VPS51	0.400547	0.498825	0.0932553	0.0776154	6.1911	-0.360136	-1.28355	0.128797	5.3422	-0.848908	-1.80114	0.0134916	-1.20904	-2.31184	0.0025364	6.55124	0.00537037	1.20904
HHIP	HHIP	0.477223	1	0.317877	0.496252	1.86165	-0.931062	-1.90668	0.177841	1.58496	-0.276692	-1.21141	0.345342	-1.20775	-2.30978	0.0713741	2.79272	0.16626	1.20775
DCTN1	DCTN1	0.0143997	1	0.0648608	0.0335395	7.15953	-1.20171	-2.30012	6.71e-05	7.15406	-0.00546763	-1.0038	0.980455	-1.20717	-2.30885	0.000785706	8.36124	0.000372303	1.20717
DPEP2	DPEP2	0.277461	1	0.180655	0.388743	2.04992	-1.06644	-2.09425	0.0617797	1.90931	-0.140609	-1.10237	0.784073	-1.20705	-2.30864	0.0153671	3.11635	0.100886	1.20705
UBP1	UBP1	0.0756115	1	0.0612282	0.0606865	6.6699	-1.2542	-2.38535	0.00219095	6.71776	0.0478623	1.03373	0.837407	-1.20634	-2.30751	0.000660929	7.9241	0.00163891	1.2542
GNPAT	GNPAT	0.503681	0.945187	0.28648	0.430399	5.69916	-0.356621	-1.28042	0.197162	4.85003	-0.84912	-1.8014	0.155844	-1.20574	-2.30656	0.0525053	6.05578	0.125763	1.20574
EXOC8	EXOC8	0.483328	1	0.177505	0.37887	5.25244	-0.621201	-1.53816	0.182206	4.66936	-0.583079	-1.49804	0.221879	-1.20428	-2.30422	0.0147864	5.87364	0.0955822	1.20428
NACC1	NACC1	0.0973532	0.745789	0.0471545	0.0337925	8.04396	-0.755211	-1.68788	0.00563127	7.59503	-0.448933	-1.36503	0.0432421	-1.20414	-2.30401	0.000244424	8.79917	0.000381607	1.20414
ZNF784	ZNF784	0.100479	1	0.0477615	0.0636587	2.64559	-0.859673	-1.81463	0.00615041	2.30186	-0.343735	-1.26904	0.198991	-1.20341	-2.30283	0.000266134	3.50526	0.00200979	1.20341
EMC1	EMC1	0.165378	1	0.17459	0.253078	4.73227	-1.08053	-2.11481	0.021457	4.60979	-0.122477	-1.0886	0.764083	-1.203	-2.30218	0.013994	5.81279	0.0465538	1.203
SKI	SKI	0.121077	1	0.074608	0.118517	5.8765	-1.2289	-2.34388	0.0112643	5.90424	0.0277305	1.01941	0.932584	-1.20117	-2.29925	0.00133369	7.1054	0.012296	1.2289
LOC221122	LOC221122	0.211825	1	0.155074	0.238892	1.90015	-1.07444	-2.1059	0.0360948	1.77398	-0.126171	-1.09139	0.720317	-1.20061	-2.29836	0.0107281	2.97458	0.0422107	1.20061
C8orf59	C8orf59	0.0914663	0.786647	0.0508527	0.0366778	7.69078	-0.731088	-1.65989	0.00488758	7.22209	-0.468691	-1.38385	0.0504188	-1.19978	-2.29704	0.00032012	8.42187	0.00054013	1.19978
HRCT1	HRCT1	0.77212	1	0.264955	0.766575	3.15231	-0.679963	-1.6021	0.452363	2.6334	-0.51891	-1.43287	0.596025	-1.19887	-2.2956	0.0442949	3.83227	0.464751	1.19887
ARHGDIB	ARHGDIB	0.83194	0.84275	0.150372	0.363358	2.97118	-0.294318	-1.22631	0.521392	2.06765	-0.903538	-1.87065	0.0880638	-1.19786	-2.29399	0.0100188	3.2655	0.0882641	1.19786
MGRN1	MGRN1	0.216674	0.844364	0.138229	0.144937	6.6555	-0.729876	-1.6585	0.0386286	6.18771	-0.467794	-1.38299	0.0902518	-1.19767	-2.29369	0.00803094	7.38538	0.0165831	1.19767
NR1D1	NR1D1	0.0434672	0.327806	0.128844	0.0500939	4.93086	-2.52106	-5.74005	0.000555884	6.25431	1.32345	2.50263	0.00493232	-1.19762	-2.29361	0.00668948	7.45193	0.00110491	2.52106
VPRBP	VPRBP	0.0416436	1	0.0677357	0.0469148	4.74733	-1.5015	-2.83136	0.000500284	5.05453	0.307206	1.23731	0.2365	-1.19429	-2.28832	0.000910723	6.24882	0.0008343	1.5015
GABPB1	GABPB1	0.174214	1	0.0425472	0.104007	4.55119	-0.899874	-1.8659	0.0236811	4.25693	-0.294253	-1.22625	0.362053	-1.19413	-2.28806	0.000151297	5.45106	0.0100558	1.19413
CCDC24	CCDC24	0.667014	1	0.288126	0.771481	2.93067	-0.910857	-1.88016	0.344469	2.6491	-0.281574	-1.21552	0.780755	-1.19243	-2.28538	0.0551326	3.84153	0.471865	1.19243
FBXO41	FBXO41	0.307215	1	0.139395	0.376347	2.38124	-0.95642	-1.94049	0.0753495	2.1458	-0.235436	-1.17726	0.638747	-1.19186	-2.28446	0.00826961	3.33766	0.0944531	1.19186
RHOBTB3	RHOBTB3	0.885123	1	0.138229	0.538423	7.07549	-0.317756	-1.24639	0.598064	6.20177	-0.873726	-1.83239	0.200483	-1.19148	-2.28387	0.0080456	7.39325	0.19524	1.19148
HSD17B14	HSD17B14	0.912146	1	0.305925	0.713106	2.99175	-0.373963	-1.29591	0.641315	2.17452	-0.817234	-1.76202	0.257665	-1.1912	-2.28342	0.0646397	3.36572	0.34593	1.1912
TMEM192	TMEM192	0.100479	1	0.110698	0.0766753	5.08503	-1.10976	-2.15809	0.00623896	5.00412	-0.0809085	-1.05768	0.60604	-1.19066	-2.28258	0.00409066	6.19478	0.00363454	1.19066
DDX11	DDX11	0.407204	0.92049	0.248579	0.377348	4.72449	-0.37026	-1.29259	0.132278	3.90447	-0.820021	-1.76543	0.139012	-1.19028	-2.28197	0.0388079	5.09475	0.0948174	1.19028
PEAR1	PEAR1	0.305717	1	0.20887	0.399504	2.43159	-0.981962	-1.97515	0.0747889	2.22403	-0.207561	-1.15473	0.662485	-1.18952	-2.28077	0.0219911	3.41355	0.105926	1.18952
CLCN2	CLCN2	0.901283	0.777959	0.318529	0.37281	4.08079	0.141013	1.10268	0.625917	2.75118	-1.32961	-2.51335	0.0489707	-1.1886	-2.27931	0.0718312	3.93978	0.0926475	1.32961
NBPF15	NBPF15	0.0579866	1	0.208155	0.172864	4.47302	-1.44563	-2.72381	0.00120655	4.73091	0.257882	1.19572	0.553829	-1.18775	-2.27796	0.0218542	5.91865	0.0230159	1.44563
FAM109A	FAM109A	0.220175	1	0.17643	0.345879	3.88647	-0.885242	-1.84707	0.0398787	3.5856	-0.300866	-1.23188	0.543133	-1.18611	-2.27538	0.0145824	4.77171	0.0806609	1.18611
PXN	PXN	0.218801	0.838417	0.091187	0.114316	9.63792	-0.571774	-1.48635	0.0393232	9.0242	-0.613719	-1.5302	0.0836087	-1.18549	-2.27441	0.00237603	10.2097	0.0115524	1.18549
KIAA1875	KIAA1875	0.0760008	0.593347	0.179798	0.0776154	2.02915	-2.55601	-5.8808	0.00225224	3.40002	1.37087	2.58626	0.0207857	-1.18515	-2.27386	0.0151891	4.58517	0.00559415	2.55601
GEMIN4	GEMIN4	0.118484	0.930154	0.420834	0.294388	2.32548	-2.17034	-4.50129	0.0107736	3.3108	0.98532	1.97975	0.144792	-1.18502	-2.27366	0.124941	4.49582	0.0602485	2.17034
HPYR1	HPYR1	0.642977	1	0.37818	0.587853	2.87831	-0.612842	-1.52927	0.308573	2.30614	-0.572167	-1.48676	0.20886	-1.18501	-2.27365	0.101589	3.49115	0.233043	1.18501
WASH1	WASH1	0.533735	1	0.351916	0.591843	4.22756	-0.950389	-1.93239	0.218136	3.99368	-0.233887	-1.176	0.560416	-1.18428	-2.27249	0.0881942	5.17795	0.236343	1.18428
ILVBL	ILVBL	1	1	0.528897	0.687512	4.5152	0.0675545	1.04794	0.856945	3.26417	-1.25103	-2.38011	0.19614	-1.18348	-2.27123	0.201088	4.44764	0.321753	1.25103
RNF148	RNF148	0.452926	1	0.380346	0.702871	3.01937	-0.954733	-1.93822	0.160341	2.79067	-0.228694	-1.17177	0.774014	-1.18343	-2.27116	0.102731	3.9741	0.33616	1.18343
GPR63	GPR63	1	0.837483	0.520347	0.685825	3.60854	0.0327214	1.02294	0.965298	2.39318	-1.21536	-2.32198	0.0817686	-1.18264	-2.26991	0.194186	3.57582	0.319525	1.21536
HMGB1	HMGB1	0.934422	0.577616	0.0566663	0.140963	9.00494	-0.146588	-1.10695	0.668806	7.97043	-1.03451	-2.04842	0.0194297	-1.1811	-2.2675	0.000449626	9.15153	0.0158643	1.1811
SOGA1	SOGA1	0.9276	0.688223	0.127308	0.268947	6.24091	0.195655	1.14524	0.660063	4.86439	-1.37653	-2.59642	0.0326418	-1.18087	-2.26714	0.0063868	6.04526	0.0514303	1.37653
NAPRT1	NAPRT1	0.334557	0.764095	0.121051	0.141102	4.00946	-0.429226	-1.34651	0.0908184	3.25837	-0.751087	-1.68306	0.0466936	-1.18031	-2.26626	0.00564791	4.43869	0.015901	1.18031
ENTPD2	ENTPD2	1	0.954154	0.231755	0.66232	4.55268	0.104344	1.07501	0.901818	3.26903	-1.28366	-2.43455	0.161303	-1.17931	-2.26469	0.0333825	4.44834	0.296819	1.28366
IPO4	IPO4	0.152347	0.803468	0.102827	0.0866396	7.15256	-0.534221	-1.44816	0.0183095	6.50831	-0.644255	-1.56293	0.0550188	-1.17848	-2.26338	0.00329087	7.68678	0.00733076	1.17848
ECT2	ECT2	0.0724531	1	0.106232	0.0939177	7.04533	-0.975668	-1.96655	0.00194095	6.84265	-0.202683	-1.15084	0.52507	-1.17835	-2.26318	0.00363111	8.021	0.00855233	1.17835
STARD3	STARD3	0.581326	0.571039	0.0758714	0.108019	4.97869	-0.363404	-1.28646	0.254543	4.16468	-0.81401	-1.75809	0.0183852	-1.17741	-2.26171	0.00138657	5.34209	0.0106981	1.17741
NRGN	NRGN	0.298828	0.393867	0.0392767	0.0366778	5.50954	-0.388413	-1.30895	0.0710295	4.72381	-0.785725	-1.72396	0.00731855	-1.17414	-2.25658	0.000100606	5.89795	0.000462406	1.17414
KIFC2	KIFC2	0.550224	1	0.136047	0.579776	4.56092	-0.796364	-1.73672	0.230692	4.18325	-0.377665	-1.29924	0.570845	-1.17403	-2.25641	0.00768218	5.35728	0.22723	1.17403
KRBA2	KRBA2	0.92095	0.898558	0.299133	0.478333	3.14742	-0.167841	-1.12338	0.650861	2.14209	-1.00533	-2.00741	0.122878	-1.17317	-2.25507	0.0619562	3.31526	0.15497	1.17317
COL17A1	COL17A1	0.100479	1	0.0648608	0.0776154	4.40441	-1.11342	-2.16358	0.00613015	4.34511	-0.0592994	-1.04196	0.816199	-1.17272	-2.25436	0.00079167	5.51783	0.00416555	1.17272
PIF1	PIF1	0.449934	1	0.230664	0.540734	2.18263	-0.933183	-1.90948	0.158071	1.94367	-0.238955	-1.18014	0.67256	-1.17214	-2.25345	0.0330201	3.11581	0.196805	1.17214
PIN4	PIN4	0.121402	0.158047	0.134373	0.0689133	4.25382	1.13818	2.20103	0.0113272	1.94367	-2.31015	-4.95935	0.00125313	-1.17198	-2.2532	0.00743329	3.11565	0.00252852	2.31015
FUT8-AS1		0.250398	1	0.235705	0.302601	4.16225	-0.885909	-1.84793	0.0517883	3.87643	-0.285817	-1.2191	0.348858	-1.17173	-2.25281	0.0350127	5.04816	0.0631376	1.17173
FBXO21	FBXO21	0.226043	0.88448	0.0839937	0.108199	5.66749	-0.708049	-1.63359	0.041769	5.20546	-0.462031	-1.37748	0.112675	-1.17008	-2.25024	0.00189517	6.37554	0.0107263	1.17008
DTX3	DTX3	1	0.613693	0.206721	0.348529	4.35135	0.00870817	1.00605	0.986702	3.1734	-1.17795	-2.26256	0.0233858	-1.16924	-2.24894	0.0215463	4.34265	0.081646	1.17795
HSP90AA1	HSP90AA1	0.0493052	0.973817	0.0708752	0.0537437	11.1801	-0.820748	-1.76632	0.000759666	10.8317	-0.348311	-1.27307	0.172053	-1.16906	-2.24865	0.00115133	12.0008	0.00133852	1.16906
CABLES2	CABLES2	1	0.837483	0.247351	0.383416	4.31376	-0.077956	-1.05552	0.818318	3.22296	-1.0908	-2.12992	0.0750292	-1.16876	-2.24818	0.0382854	4.39171	0.0979269	1.16876
LOC100507634	LOC100507634	1	0.603486	0.0752465	0.156747	2.8495	-0.0918182	-1.06571	0.776803	1.77398	-1.07552	-2.10749	0.0221558	-1.16734	-2.24598	0.00135649	2.94132	0.0190894	1.16734
SLC38A7	SLC38A7	0.118248	1	0.0913722	0.104286	4.79363	-0.7819	-1.71939	0.0107281	4.40836	-0.385267	-1.3061	0.231342	-1.16717	-2.2457	0.0024281	5.57553	0.0100928	1.16717
KGFLP1	KGFLP1	1	0.837483	0.264315	0.390535	3.53292	-0.0996669	-1.07153	0.769873	2.46643	-1.06648	-2.09432	0.0741857	-1.16615	-2.24412	0.0439941	3.63258	0.102121	1.16615
IL19	IL19	0.0143997	1	0.0353499	0.000603172	1.58496	-1.16575	-2.2435	6.97e-05	1.58496	0	1	1	-1.16575	-2.2435	7.78e-05	2.75071	3.48e-07	1.16575
NOL9	NOL9	0.0999986	0.596558	0.050022	0.0269741	7.36669	-0.608036	-1.52418	0.00591054	6.81001	-0.55668	-1.47088	0.0214231	-1.16472	-2.24189	0.000305595	7.97473	0.000268285	1.16472
DUS4L	DUS4L	0.504532	1	0.47011	0.710477	3.94373	-0.456206	-1.37193	0.19841	3.23553	-0.708197	-1.63376	0.370583	-1.1644	-2.2414	0.162042	4.39993	0.343699	1.1644
LOC158376	LOC158376	0.872406	1	0.489582	0.670209	3.46407	-0.148393	-1.10833	0.58298	2.44958	-1.0145	-2.0202	0.223309	-1.16289	-2.23906	0.174212	3.61247	0.304528	1.16289
TNRC18	TNRC18	0.147303	0.996838	0.124751	0.153822	6.16219	-0.711109	-1.63706	0.017244	5.71062	-0.451573	-1.36753	0.189457	-1.16268	-2.23873	0.00609454	6.8733	0.0183128	1.16268
MKRN3	MKRN3	0.285467	1	0.311273	0.539276	2.76014	-1.36037	-2.56751	0.0658676	2.95786	0.197722	1.14689	0.782516	-1.16265	-2.23868	0.0676168	4.12051	0.195782	1.36037
CDK5	CDK5	0.0903668	1	0.219155	0.228691	5.81434	-1.14809	-2.2162	0.00454766	5.79997	-0.0143704	-1.01001	0.971651	-1.16246	-2.23838	0.0245218	6.96242	0.0391287	1.16246
OR5T1	OR5T1	0.357987	1	0.364674	0.448896	1.63743	-1.1444	-2.21054	0.105246	1.61994	-0.0174891	-1.0122	0.906936	-1.16189	-2.2375	0.0952235	2.78183	0.136179	1.16189
C1orf35	C1orf35	0.555912	0.837483	0.240973	0.331354	4.83649	-0.343624	-1.26894	0.23476	4.01855	-0.817941	-1.76289	0.0822788	-1.16156	-2.237	0.036557	5.18011	0.0746167	1.16156
CEP290	CEP290	1	0.776736	0.219155	0.366083	4.17955	-0.00434634	-1.00302	0.992246	3.02234	-1.15721	-2.23026	0.04856	-1.16156	-2.23699	0.0251853	4.1839	0.0892778	1.16156
KDM1B	KDM1B	0.650847	0.838417	0.0578061	0.232343	2.3325	-0.4131	-1.33154	0.315947	1.58496	-0.747535	-1.67892	0.0830594	-1.16063	-2.23556	0.000507182	2.7456	0.0402609	1.16063
SARS2	SARS2	0.953206	0.994517	0.354844	0.586763	3.94172	-0.158698	-1.11628	0.693353	2.94038	-1.00134	-2.00185	0.18719	-1.16003	-2.23463	0.0896062	4.10041	0.232337	1.16003
LRSAM1	LRSAM1	0.072538	1	0.183559	0.134759	3.6033	-1.72664	-3.30957	0.00196256	4.17107	0.567768	1.48223	0.226982	-1.15888	-2.23283	0.0158808	5.32994	0.0147345	1.72664
CXorf49	CXorf49	0.181651	1	0.15211	0.188815	1.83062	-1.06472	-2.09176	0.0256109	1.73648	-0.0941332	-1.06742	0.746769	-1.15885	-2.23279	0.0101967	2.89534	0.0278024	1.15885
FAM138B	FAM138B	0.14254	1	0.219155	0.177648	1.58496	-1.30736	-2.47488	0.0155516	1.73648	0.151522	1.11074	0.455882	-1.15583	-2.22813	0.0279771	2.89232	0.0241417	1.30736
SLC37A2	SLC37A2	0.400199	0.761201	0.15809	0.180799	2.79656	-0.417169	-1.3353	0.128594	2.05799	-0.738572	-1.66852	0.0455866	-1.15574	-2.22799	0.0113876	3.21373	0.0249435	1.15574
LMNB1	LMNB1	0.0903668	1	0.0514108	0.0628016	5.75718	-1.00881	-2.01225	0.00477453	5.61207	-0.145109	-1.10581	0.526542	-1.15392	-2.22518	0.00035822	6.76599	0.00183184	1.15392
PRAM1	PRAM1	0.504385	0.827581	0.071648	0.174952	2.31231	-0.478394	-1.39319	0.197605	1.63682	-0.675491	-1.59714	0.0637488	-1.15389	-2.22512	0.00117907	2.7907	0.0234894	1.15389
KIF5A	KIF5A	0.308049	1	0.339653	0.461689	1.89081	-1.18061	-2.26673	0.0757763	1.9183	0.0274874	1.01924	0.947555	-1.15312	-2.22395	0.0806125	3.07142	0.144808	1.18061
CSH1	CSH1	0.421589	1	0.361746	0.56708	1.99243	-1.06852	-2.09728	0.13928	1.90931	-0.0831198	-1.05931	0.86083	-1.15164	-2.22166	0.0934872	3.06095	0.216884	1.15164
TRIB1	TRIB1	0.0546603	0.94777	0.121051	0.0766753	6.75245	-1.6103	-3.05314	0.000957683	7.21198	0.459522	1.37509	0.15722	-1.15077	-2.22033	0.00558794	8.36275	0.00355462	1.6103
LEFTY1	LEFTY1	0.00837322	1	0.114376	0.0616267	1.58496	-1.4272	-2.68925	1.81e-05	1.86165	0.276692	1.21141	0.345342	-1.15051	-2.21993	0.00468457	3.01217	0.00173242	1.4272
ZDHHC18	ZDHHC18	0.275032	1	0.164915	0.37476	4.30053	-0.897714	-1.86311	0.0607026	4.05008	-0.250455	-1.18958	0.611591	-1.14817	-2.21632	0.0121993	5.19824	0.0936228	1.14817
ANKRD24	ANKRD24	0.601332	1	0.182317	0.697103	2.75089	-0.922066	-1.89483	0.270238	2.52578	-0.22511	-1.16887	0.767243	-1.14718	-2.2148	0.015656	3.67295	0.330797	1.14718
EXOSC5	EXOSC5	0.218061	1	0.144921	0.349064	4.37637	-1.07661	-2.10907	0.0390225	4.30636	-0.0700076	-1.04972	0.890502	-1.14661	-2.21393	0.00918828	5.45297	0.0820276	1.14661
OTUD6A	OTUD6A	0.691799	1	0.344737	0.644981	2.09825	-0.667867	-1.58872	0.367142	1.61994	-0.478312	-1.39311	0.285732	-1.14618	-2.21327	0.0833432	2.76612	0.279393	1.14618
COL8A1	COL8A1	0.112646	1	0.280327	0.215001	1.58496	-1.4705	-2.77119	0.00968748	1.90931	0.324344	1.2521	0.327749	-1.14616	-2.21324	0.0499574	3.05547	0.0352176	1.4705
LOC100128881	LOC100128881	0.162515	1	0.0853498	0.126841	7.07643	-0.905766	-1.87354	0.020671	6.83659	-0.239837	-1.18086	0.420048	-1.1456	-2.21239	0.00200499	7.98219	0.0134887	1.1456
SH3BP1	SH3BP1	0.856725	0.369553	0.109019	0.0776154	4.67201	-0.107301	-1.07721	0.550099	3.63461	-1.0374	-2.05252	0.00621544	-1.1447	-2.211	0.00394481	4.77931	0.004436	1.1447
GLT25D1	GLT25D1	0.0794416	1	0.0514108	0.0612218	8.37974	-1.03792	-2.05326	0.00265614	8.27335	-0.106392	-1.07653	0.662124	-1.14431	-2.2104	0.000350682	9.41765	0.00166254	1.14431
CTAGE4	CTAGE4	0.211825	1	0.105747	0.157593	1.84119	-0.887967	-1.85057	0.0369046	1.58496	-0.256225	-1.19435	0.355449	-1.14419	-2.21022	0.00351823	2.72915	0.0192504	1.14419
WSCD1	WSCD1	0.175826	1	0.459816	0.605227	3.80203	-1.42205	-2.67965	0.0240564	4.07994	0.277907	1.21243	0.746443	-1.14414	-2.21014	0.15392	5.22408	0.246919	1.42205
ATRIP	ATRIP	0.0587474	1	0.207457	0.212436	3.77358	-1.06219	-2.08811	0.00124252	3.69227	-0.0813139	-1.05798	0.840517	-1.14351	-2.20918	0.0216912	4.83578	0.0345454	1.14351
SLC1A3	SLC1A3	0.197241	1	0.439225	0.647308	4.38395	-0.664937	-1.5855	0.0304155	3.90686	-0.477081	-1.39192	0.488121	-1.14202	-2.2069	0.137975	5.04888	0.281592	1.14202
IRF5	IRF5	0.675711	1	0.22566	0.49268	3.87361	-0.459019	-1.37461	0.353279	3.19208	-0.681525	-1.60383	0.209189	-1.14054	-2.20464	0.0309954	4.33263	0.163832	1.14054
AP3D1	AP3D1	0.124564	1	0.149869	0.191737	6.29038	-0.779241	-1.71623	0.0119836	5.92931	-0.361073	-1.28438	0.326356	-1.14031	-2.20429	0.00995283	7.06962	0.0285198	1.14031
LINC00167	LINC00167	0.711272	1	0.139399	0.522557	2.68005	-0.49852	-1.41276	0.385069	2.03849	-0.641553	-1.56001	0.275672	-1.14007	-2.20392	0.00836761	3.17857	0.184339	1.14007
RASAL3	RASAL3	0.992134	1	0.371268	0.747875	2.54144	-0.301547	-1.23247	0.750497	1.70325	-0.838191	-1.78781	0.266495	-1.13974	-2.20341	0.0984457	2.84299	0.44125	1.13974
PRPS2	PRPS2	0.254505	1	0.248115	0.362958	4.77268	-0.874846	-1.83381	0.0532002	4.5085	-0.264185	-1.20096	0.495254	-1.13903	-2.20233	0.038499	5.64753	0.0880333	1.13903
SLC25A6	SLC25A6	0.150802	0.837483	0.0368216	0.0558206	9.01734	-0.647638	-1.5666	0.0179208	8.52821	-0.489125	-1.40359	0.0688878	-1.13676	-2.19887	8.59e-05	9.66497	0.00143776	1.13676
ZBTB45	ZBTB45	0.101396	0.837483	0.0648557	0.058249	5.08811	-0.672849	-1.59422	0.00735335	4.62425	-0.46386	-1.37923	0.0695039	-1.13671	-2.19879	0.000762675	5.76096	0.0015283	1.13671
TCEA2	TCEA2	0.654462	0.251708	0.0490021	0.0745425	4.97859	0.299636	1.23083	0.321072	3.54249	-1.43611	-2.7059	0.00293412	-1.13647	-2.19843	0.000280214	4.67896	0.00330029	1.43611
RGL3	RGL3	1	1	0.155074	0.862687	4.31351	0.225204	1.16894	0.882083	2.95265	-1.36086	-2.56838	0.370484	-1.13566	-2.19719	0.0107303	4.0883	0.605954	1.36086
IQSEC1	IQSEC1	0.717342	1	0.406734	0.591298	3.31439	-0.295354	-1.22719	0.392522	2.47459	-0.839798	-1.7898	0.201147	-1.13515	-2.19642	0.117017	3.60974	0.235752	1.13515
C21orf33	C21orf33	0.827801	0.719032	0.0532225	0.180753	5.89813	-0.233802	-1.17593	0.51665	4.99716	-0.900968	-1.86732	0.0371591	-1.13477	-2.19584	0.000392988	6.13193	0.0249244	1.13477
SHH	SHH	0.0827251	1	0.283492	0.235325	2.97927	-1.49552	-2.81966	0.00327771	3.34006	0.360784	1.28412	0.432947	-1.13474	-2.19579	0.0513122	4.4748	0.0410829	1.49552
DQX1	DQX1	0.662411	1	0.130038	0.504551	2.14209	-0.577005	-1.49175	0.336724	1.58496	-0.557126	-1.47133	0.29308	-1.13413	-2.19486	0.00679249	2.71909	0.171607	1.13413
MAMSTR	MAMSTR	1	0.818382	0.216069	0.491689	2.89993	0.182408	1.13478	0.796132	1.58496	-1.31497	-2.48797	0.0591363	-1.13256	-2.19248	0.0232681	2.71752	0.163243	1.31497
GCFC1	GCFC1	0.51149	1	0.35318	0.712223	4.56206	-0.776153	-1.71256	0.202777	4.20598	-0.356077	-1.27994	0.647225	-1.13223	-2.19197	0.0887527	5.33821	0.345125	1.13223
RAB40B	RAB40B	0.306074	1	0.20048	0.331069	2.34438	-0.780579	-1.71782	0.0749374	1.99323	-0.351146	-1.27557	0.368291	-1.13173	-2.19121	0.0202603	3.12496	0.0743752	1.13173
C2orf81	C2orf81	0.236866	0.579749	0.107213	0.0776154	2.31063	-0.544001	-1.45801	0.045461	1.72331	-0.587327	-1.50246	0.0196042	-1.13133	-2.1906	0.00374034	2.85464	0.00527246	1.13133
LOC401074	LOC401074	0.30551	1	0.29427	0.466818	4.11555	-0.472727	-1.38773	0.0746765	3.45734	-0.658212	-1.57813	0.247303	-1.13094	-2.19001	0.0600197	4.58828	0.147785	1.13094
SLC44A2	SLC44A2	0.0823947	1	0.420105	0.579565	5.38731	-0.949354	-1.93101	0.00297861	5.20573	-0.181583	-1.13413	0.786107	-1.13094	-2.19001	0.124453	6.33666	0.226841	1.13094
PPARGC1B	PPARGC1B	0.723033	0.863227	0.465038	0.540183	4.73331	0.301881	1.23275	0.400257	3.30061	-1.4327	-2.69951	0.102008	-1.13082	-2.18982	0.157237	4.43143	0.196475	1.4327
ARL17B	ARL17B	0.100479	1	0.180655	0.183153	1.80875	-1.21248	-2.31735	0.00632593	1.89081	0.0820535	1.05852	0.819786	-1.13042	-2.18923	0.0153719	3.02123	0.0254443	1.21248
BCDIN3D	BCDIN3D	0.23593	1	0.41817	0.601899	3.4161	-0.857406	-1.81178	0.0451204	3.14385	-0.272256	-1.2077	0.659457	-1.12966	-2.18808	0.12346	4.27351	0.244122	1.12966
MMP9	MMP9	0.0812373	1	0.0943849	0.0580468	1.58496	-1.12965	-2.18806	0.00290726	1.58496	0	1	1	-1.12965	-2.18806	0.00263969	2.71461	0.00150905	1.12965
ARL4A	ARL4A	0.204478	1	0.521762	0.638021	2.93195	-1.56507	-2.95891	0.0326319	3.36783	0.435874	1.35273	0.648163	-1.12919	-2.18736	0.195492	4.49702	0.273665	1.56507
ADAT2	ADAT2	0.429738	1	0.438343	0.606824	3.29938	-1.42936	-2.69328	0.143563	3.59992	0.30054	1.2316	0.590175	-1.12882	-2.1868	0.135384	4.72874	0.248778	1.42936
HPD	HPD	0.980886	0.82996	0.229553	0.487921	2.50747	-0.20604	-1.15352	0.72969	1.58496	-0.922504	-1.8954	0.0655963	-1.12854	-2.18638	0.0327072	2.71351	0.160615	1.12854
COX19	COX19	0.0507081	1	0.0862691	0.0723339	5.7874	-1.47376	-2.77745	0.000829364	6.1329	0.345499	1.27059	0.286397	-1.12826	-2.18595	0.00209269	7.26117	0.00305186	1.47376
IGFL2	IGFL2	0.153245	1	0.388812	0.575892	3.4413	-0.870253	-1.82798	0.0185147	3.18398	-0.257324	-1.19526	0.68815	-1.12758	-2.18491	0.107881	4.31155	0.224794	1.12758
GNG5	GNG5	0.0556671	1	0.0532225	0.020651	7.6745	-0.974643	-1.96515	0.00104861	7.52196	-0.15254	-1.11152	0.370612	-1.12718	-2.18432	0.000396419	8.64914	0.000167797	1.12718
MAP3K7	MAP3K7	0.620984	0.322924	0.157917	0.0997307	3.27591	0.26951	1.2054	0.285314	1.88129	-1.39463	-2.62921	0.00476523	-1.12512	-2.1812	0.0112518	3.0064	0.00935485	1.39463
SETDB1	SETDB1	0.513666	0.837483	0.256713	0.326438	5.08265	-0.239563	-1.18063	0.205027	4.1977	-0.884947	-1.8467	0.0811728	-1.12451	-2.18027	0.0415988	5.32221	0.0726916	1.12451
PAICS	PAICS	0.0728529	1	0.0677357	0.0628016	8.14554	-0.83187	-1.77999	0.00199975	7.85361	-0.291928	-1.22428	0.25117	-1.1238	-2.1792	0.000894607	8.97741	0.00183105	1.1238
SUPT16H	SUPT16H	0.0756115	0.732714	0.0463731	0.0142783	8.15142	-0.71611	-1.64275	0.00218402	7.74442	-0.407002	-1.32593	0.0400336	-1.12311	-2.17816	0.000229526	8.86753	6.47e-05	1.12311
MIR22HG	MIR22HG	0.646427	1	0.698346	0.804774	1.90015	-1.25881	-2.39298	0.311285	2.03617	0.136028	1.09888	0.785352	-1.12278	-2.17766	0.365154	3.15895	0.518933	1.25881
MLL4	MLL4	0.0826424	1	0.0693831	0.0689133	5.59556	-1.08268	-2.11796	0.00301023	5.55553	-0.0400374	-1.02814	0.865231	-1.12271	-2.17756	0.00105692	6.67824	0.0025126	1.12271
BAHCC1	BAHCC1	0.141573	1	0.183949	0.245617	2.95139	-1.4346	-2.70306	0.0153644	3.26375	0.312357	1.24174	0.507446	-1.12224	-2.17684	0.0160171	4.38599	0.0442075	1.4346
DYNC1H1	DYNC1H1	0.13462	1	0.24358	0.341758	6.04861	-0.91225	-1.88198	0.0139069	5.83971	-0.2089	-1.15581	0.634507	-1.12115	-2.1752	0.0372569	6.96086	0.0786947	1.12115
SNHG16	SNHG16	0.334557	1	0.105747	0.376639	7.7545	-0.916451	-1.88747	0.0907288	7.54994	-0.204563	-1.15234	0.6677	-1.12101	-2.175	0.00350966	8.67095	0.0945669	1.12101
LYNX1	LYNX1	0.030375	1	0.0477615	0.0086566	1.58496	-1.11936	-2.1725	0.000258787	1.58496	0	1	1	-1.11936	-2.1725	0.000260397	2.70432	2.12e-05	1.11936
UBAP1	UBAP1	0.0528996	1	0.0604809	0.0469148	5.45616	-1.20583	-2.3067	0.000884626	5.5428	0.0866378	1.06189	0.710028	-1.11919	-2.17226	0.000626104	6.66199	0.000976824	1.20583
PER1	PER1	0.134653	1	0.46625	0.620716	4.06663	-1.23815	-2.35895	0.0139401	4.18628	0.119643	1.08647	0.88033	-1.1185	-2.17122	0.15893	5.30478	0.258965	1.23815
SREBF1	SREBF1	1	0.837483	0.398004	0.531695	5.25486	-0.0591675	-1.04186	0.897003	4.19911	-1.05575	-2.07879	0.0779105	-1.11491	-2.16582	0.112076	5.31403	0.190816	1.11491
HEATR6	HEATR6	0.136345	1	0.17459	0.17669	4.98423	-0.861782	-1.81728	0.0142609	4.73152	-0.252703	-1.19144	0.387964	-1.11448	-2.16518	0.0139869	5.84601	0.023969	1.11448
ANKRD27	ANKRD27	0.112646	1	0.491135	0.64614	3.40613	-1.12956	-2.18791	0.00968202	3.42254	0.016407	1.01144	0.982888	-1.11315	-2.16317	0.175745	4.53568	0.280439	1.12956
C21orf58	C21orf58	0.244126	1	0.140572	0.312986	2.21622	-0.796864	-1.73732	0.0489777	1.90015	-0.316072	-1.24494	0.477708	-1.11294	-2.16285	0.00860799	3.01308	0.0667933	1.11294
ARHGAP28	ARHGAP28	0.406262	1	0.268689	0.4107	1.83062	-0.866291	-1.82297	0.131854	1.58496	-0.245655	-1.18563	0.361464	-1.11195	-2.16137	0.0457776	2.69691	0.112495	1.11195
NFKBIE	NFKBIE	0.185333	1	0.197393	0.342089	2.06327	-1.33431	-2.52155	0.0267116	2.28661	0.223333	1.16743	0.677695	-1.11098	-2.15992	0.0194421	3.39758	0.0789062	1.33431
PEG10	PEG10	0.12592	1	0.236294	0.323937	8.57843	-0.613407	-1.52987	0.0122664	8.08125	-0.497176	-1.41145	0.252968	-1.11058	-2.15933	0.035268	9.19184	0.0715552	1.11058
TYSND1	TYSND1	0.446059	1	0.188429	0.496546	5.52969	-0.815959	-1.76047	0.154196	5.2361	-0.293591	-1.22569	0.581218	-1.10955	-2.15778	0.0172855	6.34565	0.166621	1.10955
SUDS3	SUDS3	0.0367275	1	0.0592322	0.0234753	5.39976	-0.848658	-1.80082	0.000384748	5.13928	-0.260475	-1.19787	0.202119	-1.10913	-2.15716	0.000585743	6.24842	0.000221479	1.10913
LAMA5	LAMA5	0.155207	1	0.1394	0.211758	7.0432	-0.867497	-1.82449	0.0189137	6.80372	-0.239479	-1.18057	0.517017	-1.10698	-2.15394	0.0083801	7.9107	0.034351	1.10698
OR6N1	OR6N1	0.534564	0.608223	0.185262	0.193654	2.59346	-0.376428	-1.29812	0.218655	1.8656	-0.727867	-1.65619	0.0227518	-1.10429	-2.14994	0.0165766	2.96989	0.0292202	1.10429
NPIP	NPIP	0.208404	1	0.201249	0.385268	2.62399	-1.5006	-2.82961	0.0338092	3.02081	0.39682	1.3166	0.53618	-1.10378	-2.14917	0.0203667	4.12459	0.0991418	1.5006
IL31RA	IL31RA	0.544886	1	0.20048	0.495118	2.90635	-0.552503	-1.46663	0.226647	2.35696	-0.549392	-1.46347	0.333978	-1.10189	-2.14636	0.0202555	3.45885	0.165285	1.10189
TCFL5	TCFL5	0.397774	0.237146	0.178619	0.0866396	4.98118	0.419446	1.33741	0.127227	3.46004	-1.52114	-2.87018	0.00265019	-1.1017	-2.14607	0.015038	4.56173	0.00744668	1.52114
CCDC85C	CCDC85C	0.218855	0.79319	0.0949824	0.0813442	5.2238	-0.645995	-1.56482	0.0393586	4.76831	-0.455491	-1.37125	0.0517179	-1.10149	-2.14576	0.00266097	5.86979	0.00639614	1.10149
MED25	MED25	0.0546603	1	0.219155	0.184	6.79471	-1.37274	-2.58962	0.000961348	7.06609	0.271387	1.20697	0.525932	-1.10135	-2.14556	0.027244	8.16745	0.0256359	1.37274
MALT1	MALT1	1	0.837483	0.288126	0.424218	4.35789	-0.108335	-1.07798	0.776829	3.36508	-0.992812	-1.99006	0.0697039	-1.10115	-2.14525	0.0565263	4.46623	0.121548	1.10115
C19orf55	C19orf55	0.113517	1	0.42102	0.422255	2.07627	-1.49548	-2.81958	0.00982125	2.47084	0.394571	1.31455	0.517331	-1.10091	-2.1449	0.125173	3.57175	0.119682	1.49548
KIAA1033	KIAA1033	0.0337299	0.584025	0.0731543	0.0456587	4.54027	-2.03402	-4.09544	0.000329033	5.47368	0.933403	1.90978	0.0201504	-1.10061	-2.14446	0.00125664	6.57429	0.000774509	2.03402
BAI2	BAI2	0.629889	1	0.123929	0.561169	2.93195	-0.636314	-1.55435	0.29412	2.46833	-0.463625	-1.379	0.436443	-1.09994	-2.14346	0.00593738	3.56827	0.21271	1.09994
LOC100506804	LOC100506804	0.0420144	1	0.0578061	0.0142783	1.58496	-1.09836	-2.14111	0.000516852	1.58496	0	1	1	-1.09836	-2.14111	0.000500984	2.68332	8.53e-05	1.09836
MPRIP	MPRIP	0.264808	1	0.0708025	0.214987	9.21478	-0.759783	-1.69324	0.057235	8.87638	-0.338399	-1.26435	0.374027	-1.09818	-2.14085	0.0011357	9.97456	0.0351765	1.09818
PLEC	PLEC	0.419959	0.821082	0.175727	0.210718	7.44185	-0.444517	-1.36086	0.13852	6.78836	-0.653487	-1.57297	0.0612577	-1.098	-2.14058	0.0143644	7.88637	0.0339822	1.098
TTLL7	TTLL7	1	0.837483	0.348398	0.451544	4.86443	-0.101851	-1.07315	0.769242	3.869	-0.995434	-1.99368	0.0683531	-1.09728	-2.13952	0.0857697	4.96628	0.137563	1.09728
LRPPRC	LRPPRC	0.118172	0.792398	0.0866695	0.0689133	7.99512	-0.597042	-1.51261	0.0107098	7.4951	-0.500018	-1.41423	0.051458	-1.09706	-2.13918	0.0021231	8.59216	0.00272184	1.09706
ZBTB25	ZBTB25	0.692519	1	0.501575	0.732334	4.80621	-0.303079	-1.23378	0.367769	4.01226	-0.793952	-1.73382	0.347033	-1.09703	-2.13914	0.1823	5.10929	0.383219	1.09703
DDX11L9	DDX11L9	1	0.761201	0.29427	0.503608	3.86796	0.149214	1.10896	0.820803	2.62247	-1.24549	-2.37099	0.0454423	-1.09627	-2.13802	0.0600467	3.71874	0.171016	1.24549
HAUS3	HAUS3	0.476904	1	0.288126	0.54922	2.50747	-0.918678	-1.89038	0.177635	2.32988	-0.177588	-1.13099	0.690211	-1.09627	-2.13801	0.0546674	3.42614	0.203532	1.09627
GRHL1	GRHL1	0.356686	1	0.590666	0.73007	3.65945	-1.12678	-2.18371	0.104608	3.69012	0.0306734	1.02149	0.963675	-1.09611	-2.13777	0.247194	4.78623	0.363421	1.12678
LOC100240734	LOC100240734	0.761632	1	0.394281	0.843211	3.23264	-0.749148	-1.6808	0.441048	2.88669	-0.345957	-1.27099	0.750535	-1.0951	-2.13629	0.110511	3.98179	0.577877	1.0951
VAMP3	VAMP3	0.121985	1	0.147302	0.138869	6.49789	-0.902348	-1.86911	0.0115063	6.30525	-0.19264	-1.14285	0.460737	-1.09499	-2.13611	0.00943554	7.40024	0.0153774	1.09499
PPDPF	PPDPF	0.160063	1	0.113857	0.166758	10.1188	-0.845431	-1.7968	0.0200794	9.87	-0.248808	-1.18822	0.439848	-1.09424	-2.135	0.00450719	10.9642	0.0210391	1.09424
TSSC4	TSSC4	0.168167	1	0.142249	0.212436	5.41866	-0.865934	-1.82252	0.022088	5.19047	-0.228192	-1.17137	0.521108	-1.09413	-2.13484	0.00887891	6.2846	0.0345647	1.09413
AQP8	AQP8	0.0807185	1	0.0939431	0.055393	1.58496	-1.09405	-2.13473	0.00284397	1.58496	0	1	1	-1.09405	-2.13473	0.00260025	2.67902	0.00140013	1.09405
IL25	IL25	0.278251	1	0.106232	0.202197	1.88129	-0.79698	-1.73746	0.0624193	1.58496	-0.296323	-1.22801	0.33723	-1.0933	-2.13362	0.00367	2.67827	0.0318308	1.0933
MINK1	MINK1	0.221898	1	0.1673	0.316791	5.40803	-0.806144	-1.74853	0.0404449	5.12102	-0.287014	-1.22011	0.508999	-1.09316	-2.13341	0.0127183	6.21418	0.0685189	1.09316
DLX3	DLX3	0.0685629	1	0.0796549	0.0418883	1.58496	-1.09235	-2.13221	0.00173302	1.58496	0	1	1	-1.09235	-2.13221	0.00160152	2.67731	0.000668257	1.09235
LOC143666	LOC143666	0.121077	1	0.165527	0.188946	1.88129	-1.26055	-2.39587	0.0112212	2.05067	0.169382	1.12458	0.64458	-1.09117	-2.13047	0.0123794	3.14184	0.0278652	1.26055
C10orf88	C10orf88	0.081188	1	0.22566	0.278754	4.36382	-1.01604	-2.02236	0.00287269	4.289	-0.074825	-1.05323	0.861156	-1.09087	-2.13002	0.0309658	5.37986	0.0541165	1.09087
KRTAP25-1	KRTAP25-1	0.314741	1	0.46701	0.596447	2.14209	-1.46256	-2.75598	0.0787929	2.51477	0.372685	1.29476	0.600366	-1.08988	-2.12856	0.15964	3.60465	0.239553	1.46256
DDR1	DDR1	0.550054	1	0.219155	0.433379	5.32609	-0.463693	-1.37907	0.230541	4.70025	-0.625847	-1.54312	0.220845	-1.08954	-2.12806	0.027229	5.78979	0.127327	1.08954
RAB26	RAB26	0.143928	1	0.124751	0.130748	2.95124	-0.938576	-1.91664	0.015896	2.80039	-0.150855	-1.11023	0.550523	-1.08943	-2.1279	0.00607097	3.88982	0.0140738	1.08943
ENTPD4	ENTPD4	0.853889	0.666377	0.157917	0.192107	4.90074	-0.158343	-1.116	0.546478	3.97009	-0.930657	-1.90614	0.0297177	-1.089	-2.12727	0.0112614	5.05909	0.0286663	1.089
CYSLTR2	CYSLTR2	0.180131	1	0.0449609	0.0986313	1.86165	-0.812303	-1.75601	0.025111	1.58496	-0.276692	-1.21141	0.345342	-1.089	-2.12726	0.000207732	2.67396	0.00915693	1.089
C6orf136	C6orf136	0.313315	1	0.357298	0.533636	3.42392	-0.793256	-1.73298	0.0778395	3.12873	-0.295191	-1.22705	0.555578	-1.08845	-2.12645	0.0909099	4.21718	0.192273	1.08845
MED24	MED24	0.71563	0.875428	0.1122	0.330555	6.77075	-0.360378	-1.28376	0.390849	6.0434	-0.727344	-1.65559	0.108679	-1.08772	-2.12538	0.00425937	7.13113	0.0741326	1.08772
IGF2R	IGF2R	0.513675	0.837483	0.165154	0.225425	5.83404	-0.345392	-1.2705	0.205075	5.09188	-0.742159	-1.67268	0.0688985	-1.08755	-2.12513	0.0123046	6.17943	0.0382822	1.08755
IFNA22P	IFNA22P	0.502798	0.933551	0.269266	0.405747	2.78416	-0.353058	-1.27726	0.196184	2.04992	-0.734243	-1.66352	0.146204	-1.0873	-2.12476	0.0462061	3.13722	0.109655	1.0873
LOC732275	LOC732275	0.857821	0.837483	0.372773	0.554255	2.70646	-0.316046	-1.24491	0.551256	1.93578	-0.770678	-1.70607	0.0740706	-1.08672	-2.12391	0.0989702	3.02251	0.207021	1.08672
PARP16	PARP16	0.18062	0.509556	0.368094	0.214987	4.7609	0.967291	1.95517	0.0252516	2.70712	-2.05378	-4.15193	0.0142004	-1.08649	-2.12357	0.0970069	3.79361	0.0351872	2.05378
ARHGEF39	ARHGEF39	0.74378	1	0.458311	0.732334	3.67471	-0.36263	-1.28577	0.423121	2.95089	-0.723817	-1.65155	0.352611	-1.08645	-2.1235	0.152892	4.03734	0.370222	1.08645
B3GNT1	B3GNT1	0.558136	0.818382	0.405008	0.417263	4.02609	0.28262	1.2164	0.237351	2.65761	-1.36849	-2.582	0.0582998	-1.08587	-2.12265	0.115773	3.74347	0.115826	1.36849
F2R	F2R	0.544347	0.937607	0.203479	0.362958	6.47228	-0.454736	-1.37053	0.226266	5.84164	-0.630639	-1.54825	0.150361	-1.08537	-2.12193	0.020858	6.92701	0.0880779	1.08537
OR2B11	OR2B11	0.993932	0.945662	0.59571	0.72476	3.73737	0.185198	1.13697	0.753024	2.46707	-1.2703	-2.41212	0.156299	-1.0851	-2.12153	0.251681	3.55217	0.357764	1.2703
LIPT2	LIPT2	0.768746	1	0.277654	0.651343	2.14209	-0.527881	-1.44181	0.448725	1.58496	-0.557126	-1.47133	0.29308	-1.08501	-2.12139	0.048873	2.66997	0.284613	1.08501
KIAA0240	KIAA0240	0.25434	1	0.254738	0.342729	4.49974	-0.770543	-1.70591	0.0530069	4.18697	-0.312761	-1.24208	0.364955	-1.0833	-2.11888	0.0406896	5.27028	0.0792016	1.0833
FAM171A2	FAM171A2	0.874407	0.952308	0.388453	0.545737	3.80918	-0.133953	-1.0973	0.585193	2.85998	-0.949202	-1.9308	0.159808	-1.08316	-2.11866	0.107123	3.94314	0.200466	1.08316
HNRNPH3	HNRNPH3	0.316545	1	0.0578061	0.282494	8.07618	-0.831753	-1.77985	0.0796792	7.82535	-0.250826	-1.18989	0.536085	-1.08258	-2.11782	0.000493107	8.90793	0.0552364	1.08258
IL37	IL37	0.491259	1	0.130064	0.701917	3.66648	-1.36652	-2.57848	0.187206	3.95077	0.284282	1.2178	0.763413	-1.08224	-2.11732	0.00687358	5.033	0.33524	1.36652
NBN	NBN	0.0136852	0.944331	0.0578061	0.0142783	7.50607	-1.39115	-2.62289	5.79e-05	7.81503	0.308963	1.23882	0.154447	-1.08219	-2.11725	0.000516638	8.89722	8.49e-05	1.39115
KDM1A	KDM1A	0.432242	1	0.224102	0.567981	5.18563	-0.856338	-1.81044	0.145022	4.96007	-0.225563	-1.16923	0.709588	-1.0819	-2.11682	0.0303636	6.04197	0.217813	1.0819
DOCK8	DOCK8	0.60061	1	0.321741	0.602145	2.32661	-0.663773	-1.58422	0.269654	1.90931	-0.417301	-1.33543	0.392643	-1.08107	-2.11561	0.0728698	2.99038	0.24457	1.08107
CYP2B7P1	CYP2B7P1	0.0902846	0.0453258	0.118441	0.0380163	4.28513	1.46788	2.76614	0.00436583	1.73648	-2.54865	-5.85085	0.000156822	-1.08077	-2.11517	0.00530047	2.81726	0.000566317	2.54865
CREM	CREM	1	1	0.588845	0.732334	4.61162	-0.0453012	-1.0319	0.868815	3.57734	-1.03428	-2.04809	0.256286	-1.07958	-2.11342	0.245894	4.65692	0.390215	1.07958
OR9K2	OR9K2	0.433524	1	0.142249	0.463666	2.14229	-0.802457	-1.74407	0.145697	1.8656	-0.276692	-1.21141	0.58572	-1.07915	-2.11279	0.00885072	2.94474	0.14574	1.07915
OR52H1	OR52H1	0.101396	1	0.125598	0.175114	1.97076	-1.27105	-2.41338	0.00716155	2.16329	0.192528	1.14276	0.632886	-1.07853	-2.11188	0.0061918	3.24182	0.0235702	1.27105
TONSL	TONSL	0.86341	0.838417	0.219155	0.385062	6.25201	-0.218781	-1.16375	0.556991	5.39234	-0.859668	-1.81462	0.0846239	-1.07845	-2.11177	0.0284733	6.47079	0.0985663	1.07845
C1orf51	C1orf51	0.0452826	0.837483	0.193365	0.0776154	4.15876	-1.7403	-3.34104	0.000620161	4.82125	0.662491	1.58281	0.0811163	-1.07781	-2.11082	0.018333	5.89905	0.00538212	1.7403
PRPF40B	PRPF40B	0.211825	1	0.114376	0.28319	3.76402	-1.26377	-2.40122	0.0355653	3.95006	0.186038	1.13764	0.677153	-1.07773	-2.11071	0.00474053	5.02779	0.0558467	1.26377
CRAMP1L	CRAMP1L	0.101396	1	0.128771	0.161642	3.79743	-1.14375	-2.20954	0.00740487	3.86352	0.0660886	1.04687	0.850553	-1.07766	-2.11061	0.00666018	4.94117	0.0201558	1.14375
LOC400657	LOC400657	0.114239	1	0.136162	0.198089	1.88129	-1.06777	-2.09618	0.00991974	1.87157	-0.00971545	-1.00676	0.979901	-1.07748	-2.11035	0.00772952	2.94905	0.0307484	1.07748
APOC1	APOC1	0.636932	1	0.486735	0.732334	2.264	-0.851645	-1.80456	0.301636	2.03849	-0.22551	-1.16919	0.596031	-1.07716	-2.10987	0.172601	3.11565	0.368526	1.07716
NOS1AP	NOS1AP	0.217455	1	0.564526	0.732334	3.54037	-0.898771	-1.86448	0.0388827	3.36353	-0.176838	-1.1304	0.836207	-1.07561	-2.10761	0.227519	4.43914	0.419509	1.07561
KRTAP20-4	KRTAP20-4	0.977952	0.495263	0.296604	0.422746	2.66246	-0.174822	-1.12882	0.725104	1.7618	-0.900663	-1.86692	0.0132963	-1.07548	-2.10743	0.0610484	2.83729	0.121054	1.07548
LOC100506422	LOC100506422	0.0391819	1	0.160614	0.0776154	1.58496	-1.35214	-2.55291	0.000440045	1.86165	0.276692	1.21141	0.345342	-1.07545	-2.10738	0.0116873	2.9371	0.00540142	1.35214
STRN	STRN	0.103175	1	0.168823	0.150791	4.81553	-1.43645	-2.70653	0.00826437	5.17671	0.361183	1.28448	0.296353	-1.07526	-2.10711	0.0129255	6.25197	0.0176538	1.43645
PTPDC1	PTPDC1	1	0.837483	0.314323	0.433487	3.83666	0.00673631	1.00468	0.982598	2.7547	-1.08197	-2.11692	0.0825796	-1.07523	-2.10706	0.0694501	3.82993	0.127421	1.08197
TMEM164	TMEM164	0.334557	1	0.0677357	0.375053	5.70567	-0.910077	-1.87915	0.0935045	5.54099	-0.164676	-1.12091	0.727629	-1.07475	-2.10636	0.00087527	6.61575	0.0938083	1.07475
ARL2	ARL2	0.478068	1	0.195482	0.401974	5.8023	-0.507296	-1.42138	0.178523	5.23514	-0.567161	-1.4816	0.241129	-1.07446	-2.10593	0.0189845	6.30959	0.107834	1.07446
MBP	MBP	0.0314664	0.838417	0.128771	0.0689133	5.39555	-1.73712	-3.3337	0.000293484	6.05833	0.662777	1.58313	0.0846177	-1.07435	-2.10577	0.00665868	7.13267	0.00273867	1.73712
SUFU	SUFU	0.238483	1	0.233843	0.447045	2.6251	-0.999695	-1.99958	0.0463695	2.55068	-0.0744193	-1.05294	0.89028	-1.07411	-2.10543	0.0343067	3.6248	0.135081	1.07411
PABPC1	PABPC1	0.129529	0.771374	0.0708025	0.0683778	10.7843	-0.514984	-1.42898	0.0129885	10.2258	-0.558537	-1.47278	0.0478207	-1.07352	-2.10456	0.00112586	11.2993	0.00229127	1.07352
SLC26A2	SLC26A2	0.526639	0.917834	0.193144	0.335175	4.72751	-0.39408	-1.3141	0.213996	4.04855	-0.678961	-1.60099	0.138145	-1.07304	-2.10386	0.0182109	5.12159	0.0758418	1.07304
NCEH1	NCEH1	0.101396	1	0.147577	0.184	7.24522	-0.742121	-1.67263	0.00740629	6.91452	-0.330692	-1.25762	0.34912	-1.07281	-2.10353	0.00953118	7.98734	0.0256807	1.07281
FERMT3	FERMT3	0.391396	1	0.219155	0.369423	1.86165	-0.795976	-1.73625	0.124133	1.58496	-0.276692	-1.21141	0.345342	-1.07267	-2.10332	0.0278955	2.65763	0.0906902	1.07267
DOC2A	DOC2A	0.300194	1	0.383247	0.620571	3.21672	-0.642455	-1.56098	0.071911	2.78856	-0.428159	-1.34552	0.501437	-1.07061	-2.10033	0.104204	3.85917	0.258719	1.07061
HGS	HGS	0.100479	1	0.194446	0.229441	6.54419	-1.25462	-2.38605	0.00690122	6.72854	0.184358	1.13631	0.67369	-1.07027	-2.09982	0.0186674	7.79881	0.0393616	1.25462
SLC41A3	SLC41A3	0.184344	0.699319	0.0839937	0.0689133	5.17617	-0.612821	-1.52925	0.0263511	4.71912	-0.457046	-1.37273	0.0337381	-1.06987	-2.09924	0.00180703	5.78899	0.00266804	1.06987
CLDN15	CLDN15	0.233942	1	0.243607	0.440031	3.1601	-1.1062	-2.15278	0.044439	3.1975	0.0373937	1.02626	0.94519	-1.06881	-2.0977	0.0372858	4.2663	0.130973	1.1062
SMARCB1	SMARCB1	0.411268	0.593133	0.105846	0.0896254	6.26776	-0.366884	-1.28956	0.134072	5.56648	-0.701281	-1.62595	0.0207212	-1.06817	-2.09677	0.00355094	6.63465	0.00784276	1.06817
OR4K14	OR4K14	0.411908	1	0.116992	0.442045	2.13624	-0.77995	-1.71707	0.134796	1.84811	-0.288132	-1.22106	0.569762	-1.06808	-2.09664	0.00510148	2.91619	0.132154	1.06808
OR14I1	OR14I1	1	0.547625	0.444039	0.549616	3.46666	0.131821	1.09568	0.839173	2.26763	-1.19903	-2.29585	0.0166992	-1.06721	-2.09537	0.14515	3.33484	0.203841	1.19903
IGHMBP2	IGHMBP2	0.326355	1	0.288126	0.51141	4.00557	-0.849446	-1.80181	0.0845607	3.78803	-0.217545	-1.16275	0.67669	-1.06699	-2.09506	0.0565951	4.85502	0.177027	1.06699
LOC144486	LOC144486	0.931036	1	0.147317	0.688274	2.33333	-0.318531	-1.24706	0.664521	1.58496	-0.748371	-1.67989	0.284427	-1.0669	-2.09493	0.00946479	2.65186	0.322705	1.0669
FLJ16779	FLJ16779	0.34852	1	0.390383	0.567981	2.15798	-0.951892	-1.93441	0.100687	2.04309	-0.114883	-1.08289	0.814981	-1.06677	-2.09475	0.108861	3.10987	0.218561	1.06677
GSK3A	GSK3A	0.64199	0.844364	0.226932	0.40804	7.02783	-0.490265	-1.4047	0.307528	6.45155	-0.576283	-1.491	0.0905153	-1.06655	-2.09442	0.0321041	7.5181	0.111059	1.06655
HNRNPH1	HNRNPH1	0.077682	0.903106	0.0446623	0.0232515	8.0934	-0.754521	-1.68707	0.00254585	7.78165	-0.311755	-1.24122	0.12971	-1.06628	-2.09402	0.000201742	8.84793	0.000216761	1.06628
LPPR2	LPPR2	0.101396	1	0.185261	0.231577	6.95483	-0.926701	-1.90092	0.00766291	6.81569	-0.139146	-1.10125	0.715185	-1.06585	-2.0934	0.0164614	7.88153	0.0400514	1.06585
LOC100128292	LOC100128292	0.976703	0.847554	0.286734	0.505936	3.09731	-0.17972	-1.13266	0.722713	2.21248	-0.884834	-1.84655	0.0926711	-1.06455	-2.09152	0.0525932	3.27703	0.173171	1.06455
AIFM2	AIFM2	0.311344	1	0.172459	0.37281	2.24163	-0.861305	-1.81668	0.0770655	2.03849	-0.203139	-1.1512	0.632122	-1.06444	-2.09136	0.0135829	3.10294	0.0922491	1.06444
OR13J1	OR13J1	0.897999	1	0.252911	0.627012	2.73388	-0.290714	-1.22325	0.622551	1.96179	-0.772098	-1.70775	0.226143	-1.06281	-2.089	0.0402919	3.0246	0.263881	1.06281
KREMEN1	KREMEN1	0.611638	1	0.116722	0.447932	3.17672	-0.545835	-1.45986	0.277574	2.65994	-0.516776	-1.43075	0.290362	-1.06261	-2.08871	0.00505924	3.72255	0.135606	1.06261
AMOTL1	AMOTL1	0.507466	1	0.172367	0.682462	3.38996	-1.1702	-2.25043	0.20016	3.49758	0.107619	1.07745	0.890758	-1.06258	-2.08866	0.0135589	4.56016	0.316183	1.1702
LRRC20	LRRC20	0.920037	0.630079	0.132115	0.233902	4.00665	-0.169452	-1.12463	0.650039	3.11363	-0.89302	-1.85706	0.0254494	-1.06247	-2.08851	0.00713587	4.17611	0.0406547	1.06247
ACO2	ACO2	0.125766	0.89306	0.0604809	0.0689133	7.41268	-0.667292	-1.58809	0.0121777	7.01764	-0.395034	-1.31497	0.117941	-1.06233	-2.0883	0.000633437	8.07997	0.00245955	1.06233
LINC00085	LINC00085	0.795562	0.366287	0.126677	0.0991727	3.79065	0.180345	1.13315	0.481039	2.54815	-1.2425	-2.36608	0.00610772	-1.06215	-2.08805	0.00631256	3.6103	0.00928065	1.2425
ABHD10	ABHD10	0.042884	1	0.169986	0.0884849	4.96378	-1.26418	-2.40191	0.000530531	5.1659	0.202114	1.15038	0.498833	-1.06207	-2.08792	0.0131349	6.22796	0.00770894	1.26418
CA4	CA4	0.0903668	1	0.35787	0.297089	2.08684	-1.62202	-3.07806	0.00451508	2.64707	0.560228	1.4745	0.312355	-1.06179	-2.08753	0.091299	3.70886	0.060931	1.62202
SLC6A19	SLC6A19	1	0.954154	0.332919	0.697263	3.20634	-0.00283381	-1.00197	0.997071	2.14767	-1.05867	-2.08302	0.161292	-1.06151	-2.08711	0.0778145	3.20918	0.331041	1.06151
CAPN2	CAPN2	0.249567	1	0.0894217	0.175114	7.85948	-0.638516	-1.55673	0.0515412	7.43667	-0.422813	-1.34054	0.21928	-1.06133	-2.08685	0.0022456	8.498	0.0235625	1.06133
RPS6KA4	RPS6KA4	0.535404	0.89228	0.0762226	0.237247	7.40512	-0.470294	-1.38539	0.219127	6.81477	-0.590353	-1.50561	0.11764	-1.06065	-2.08587	0.0014188	7.87541	0.041715	1.06065
SSBP4	SSBP4	0.759815	0.460252	0.132148	0.129578	6.41869	-0.20397	-1.15186	0.438415	5.56267	-0.856019	-1.81004	0.0112133	-1.05999	-2.08492	0.00714398	6.62266	0.0138698	1.05999
CHN1	CHN1	0.0829264	1	0.10149	0.0617016	1.58496	-1.05947	-2.08417	0.0034081	1.58496	0	1	1	-1.05947	-2.08417	0.00312851	2.64443	0.00173749	1.05947
INO80E	INO80E	0.256558	1	0.177788	0.289738	5.18841	-0.893927	-1.85823	0.0540238	5.02314	-0.165277	-1.12138	0.625541	-1.0592	-2.08378	0.0148399	6.08234	0.0586404	1.0592
MOGAT3	MOGAT3	1	0.837483	0.113691	0.468707	2.80203	0.158791	1.11635	0.802887	1.58496	-1.21707	-2.32474	0.0747295	-1.05828	-2.08244	0.00447991	2.64324	0.149151	1.21707
OR4A5	OR4A5	0.516224	1	0.367563	0.668818	2.2095	-0.991572	-1.98835	0.206748	2.14315	-0.0663533	-1.04707	0.906146	-1.05793	-2.08194	0.0966332	3.20107	0.303016	1.05793
CMTM3	CMTM3	0.0888646	0.844364	0.130064	0.10825	5.95323	-0.50428	-1.41842	0.00407812	5.39978	-0.553455	-1.4676	0.0890675	-1.05773	-2.08166	0.00680956	6.45751	0.0107406	1.05773
SRC	SRC	0.0903668	1	0.0437964	0.0469148	6.65836	-0.80199	-1.7435	0.00451859	6.40283	-0.255529	-1.19377	0.25836	-1.05752	-2.08135	0.000175272	7.46035	0.000896759	1.05752
C15orf39	C15orf39	0.344552	1	0.0932553	0.334239	3.76111	-0.80661	-1.7491	0.0985247	3.51057	-0.250539	-1.18965	0.539829	-1.05715	-2.08082	0.00252932	4.56772	0.0754728	1.05715
TRMT61A	TRMT61A	0.145544	1	0.26498	0.401974	5.94764	-0.845014	-1.79628	0.0162497	5.73553	-0.21211	-1.15838	0.656498	-1.05712	-2.08078	0.0443625	6.79266	0.10794	1.05712
EGFL8	EGFL8	0.352658	1	0.433068	0.676966	3.12978	-0.782189	-1.71974	0.103001	2.8554	-0.274384	-1.20948	0.678823	-1.05657	-2.07998	0.13151	3.91197	0.310409	1.05657
CAD	CAD	0.709847	0.617876	0.18496	0.185865	6.94091	-0.21625	-1.16171	0.383726	6.10247	-0.838432	-1.78811	0.0240562	-1.05468	-2.07726	0.0162032	7.15716	0.0269753	1.05468
CDC14C	CDC14C	0.74282	1	0.280327	0.602006	2.50872	-0.454073	-1.3699	0.419099	1.90931	-0.599418	-1.5151	0.271939	-1.05349	-2.07555	0.0499689	2.9628	0.244274	1.05349
GNG10	GNG10	0.0771355	0.91973	0.113857	0.0788668	7.37576	-0.633787	-1.55163	0.00237883	6.95637	-0.419387	-1.33736	0.138689	-1.05317	-2.07509	0.00451719	8.00954	0.00611682	1.05317
FCGRT	FCGRT	0.691338	1	0.276355	0.582313	3.90904	-0.527433	-1.44136	0.366525	3.38606	-0.522983	-1.43692	0.276865	-1.05042	-2.07113	0.0484318	4.43648	0.228957	1.05042
REXO1L1	REXO1L1	0.19507	0.966814	0.446755	0.382593	2.95755	-2.14367	-4.41884	0.0299044	4.05174	1.09419	2.13493	0.16795	-1.04948	-2.06979	0.146671	5.10122	0.0975913	2.14367
POM121	POM121	0.341523	0.957975	0.219155	0.298804	7.03182	-0.636283	-1.55432	0.0970248	6.61894	-0.412878	-1.33134	0.16254	-1.04916	-2.06933	0.0283192	7.6681	0.0615269	1.04916
XPO4	XPO4	0.0827251	1	0.322076	0.437831	4.96045	-0.82788	-1.77508	0.00311667	4.73948	-0.220969	-1.16552	0.653382	-1.04885	-2.06888	0.0730204	5.78833	0.129456	1.04885
ACAP1	ACAP1	0.246619	1	0.430166	0.659689	2.3922	-0.929917	-1.90517	0.0499765	2.27339	-0.118803	-1.08583	0.866282	-1.04872	-2.06869	0.129959	3.32211	0.292755	1.04872
UQCRC1	UQCRC1	0.308499	1	0.115216	0.261794	5.85127	-0.78405	-1.72196	0.0759461	5.58731	-0.263962	-1.20077	0.43255	-1.04801	-2.06768	0.00493308	6.63532	0.0489671	1.04801
PUF60	PUF60	0.185558	0.850882	0.112536	0.0980237	6.28302	-0.604144	-1.52008	0.0271524	5.83921	-0.443815	-1.3602	0.0945929	-1.04796	-2.0676	0.00437127	6.88717	0.00906755	1.04796
PMS1	PMS1	0.299026	1	0.185339	0.299181	5.58274	-0.512423	-1.42644	0.0712288	5.04852	-0.534216	-1.44816	0.203855	-1.04664	-2.06571	0.0166013	6.09516	0.0616764	1.04664
SLC18A3	SLC18A3	0.449037	1	0.247265	0.626796	2.39333	-0.89857	-1.86422	0.155596	2.24558	-0.147745	-1.10784	0.821731	-1.04631	-2.06525	0.0382337	3.2919	0.26371	1.04631
PIN4P1	PIN4P1	0.66071	1	0.222431	0.54922	2.1048	-0.577986	-1.49276	0.330101	1.63682	-0.46798	-1.38317	0.301195	-1.04597	-2.06475	0.0298365	2.68278	0.203576	1.04597
TCEAL1	TCEAL1	0.445291	1	0.219155	0.511871	3.4271	-0.87563	-1.83481	0.153658	3.25721	-0.169881	-1.12497	0.724685	-1.04551	-2.0641	0.0245266	4.30273	0.177515	1.04551
CLYBL	CLYBL	0.997111	0.509556	0.219155	0.236573	3.28354	0.105007	1.0755	0.7577	2.1331	-1.15045	-2.21982	0.0141295	-1.04544	-2.06399	0.0272284	3.17854	0.04146	1.15045
FEZF1-AS1	FEZF1-AS1	0.589781	1	0.444787	0.732334	2.20979	-0.898595	-1.86425	0.260994	2.06327	-0.146511	-1.10689	0.833423	-1.04511	-2.06352	0.145641	3.10838	0.410577	1.04511
LILRB5	LILRB5	0.280774	1	0.383247	0.408785	1.58496	-1.22165	-2.33213	0.0640074	1.7618	0.176838	1.1304	0.420672	-1.04481	-2.06309	0.104221	2.80661	0.111403	1.22165
SCAMP4	SCAMP4	0.662095	0.786647	0.0511808	0.157148	6.73533	-0.299273	-1.23052	0.332823	5.99038	-0.744947	-1.67591	0.0502283	-1.04422	-2.06225	0.000329537	7.0346	0.019181	1.04422
FOXJ3	FOXJ3	0.0314664	1	0.0449609	0.0135832	6.23254	-1.04375	-2.06157	0.000296368	6.23266	0.000113507	1.00008	0.999491	-1.04363	-2.06141	0.000216054	7.27629	5.74e-05	1.04375
DCAF10	DCAF10	0.287395	1	0.228322	0.348593	4.79944	-0.842716	-1.79342	0.0665249	4.5986	-0.200842	-1.14937	0.544915	-1.04356	-2.06131	0.0324473	5.64216	0.0817634	1.04356
KRT6B	KRT6B	0.0555561	1	0.3305	0.215343	1.90015	-1.848	-3.6	0.00104118	2.70477	0.804627	1.74669	0.195219	-1.04337	-2.06104	0.0769299	3.74814	0.035411	1.848
MAN1A2	MAN1A2	1	0.289907	0.286833	0.328923	6.40152	0.0122772	1.00855	0.978023	5.34598	-1.05554	-2.0785	0.00373355	-1.04326	-2.06089	0.0526347	6.38925	0.0735295	1.05554
MFSD10	MFSD10	0.20491	1	0.236116	0.414366	5.27577	-0.861683	-1.81716	0.0327501	5.09426	-0.181515	-1.13407	0.707356	-1.0432	-2.06079	0.0351621	6.13746	0.114214	1.0432
COX7C	COX7C	0.0888168	1	0.112023	0.0958916	9.72839	-0.771967	-1.7076	0.00407166	9.4581	-0.270287	-1.20605	0.343523	-1.04225	-2.05944	0.00419569	10.5004	0.00878277	1.04225
BACE2	BACE2	0.141252	1	0.0761028	0.0919435	7.11128	-0.75447	-1.68701	0.0152863	6.8236	-0.287673	-1.22067	0.301465	-1.04214	-2.05929	0.00139698	7.86575	0.00830629	1.04214
CCDC90B	CCDC90B	0.328083	1	0.264805	0.385532	5.38959	-0.503659	-1.4178	0.0855294	4.85134	-0.538246	-1.45221	0.208294	-1.0419	-2.05894	0.0441994	5.89325	0.0993378	1.0419
ANGEL2	ANGEL2	0.174214	1	0.0420038	0.170072	4.43211	-1.03168	-2.0444	0.0236833	4.42213	-0.00998005	-1.00694	0.977485	-1.04166	-2.05859	0.000140088	5.46379	0.0224025	1.04166
MSX2	MSX2	0.0139103	0.574654	0.115186	0.0401193	3.31087	-1.91901	-3.78162	5.95e-05	4.18861	0.877746	1.8375	0.0191643	-1.04126	-2.05802	0.00487411	5.22987	0.000613966	1.91901
LOC646903	LOC646903	0.0680872	1	0.338993	0.442045	2.66376	-0.970703	-1.95979	0.00167215	2.59346	-0.0702989	-1.04993	0.89455	-1.041	-2.05766	0.0803418	3.63446	0.13224	1.041
MESDC1	MESDC1	0.101396	0.650403	0.267586	0.141102	2.86278	-1.71762	-3.28893	0.007737	3.53941	0.676635	1.59841	0.0272824	-1.04098	-2.05763	0.0454163	4.5804	0.015893	1.71762
SYAP1	SYAP1	0.0724531	1	0.0985395	0.0776154	6.70653	-0.762184	-1.69606	0.0019446	6.42893	-0.277598	-1.21218	0.301689	-1.03978	-2.05592	0.0028754	7.46871	0.00477555	1.03978
HNRNPUL1	HNRNPUL1	0.222295	0.618979	0.0998302	0.0766764	8.5009	-0.399168	-1.31875	0.0406335	7.86042	-0.640483	-1.55885	0.0244403	-1.03965	-2.05573	0.0029337	8.90007	0.00373213	1.03965
WBSCR27	WBSCR27	1	0.818382	0.120363	0.392307	3.11191	0.0158446	1.01104	0.97503	2.05678	-1.05513	-2.0779	0.0591086	-1.03928	-2.05521	0.00550606	3.09606	0.102799	1.05513
GOT2	GOT2	0.0827251	0.863227	0.0578061	0.0303306	8.79494	-0.707962	-1.63349	0.00310896	8.46503	-0.329904	-1.25693	0.101562	-1.03787	-2.05319	0.000495337	9.5029	0.000323312	1.03787
TTC39C	TTC39C	0.117043	1	0.15211	0.159392	3.43102	-1.37413	-2.59212	0.010495	3.76814	0.337115	1.26323	0.333584	-1.03702	-2.05198	0.0101941	4.80515	0.0197306	1.37413
B3GNT2	B3GNT2	0.262301	1	0.672147	0.784073	4.08088	-1.12769	-2.18509	0.0559768	4.1716	0.0907227	1.0649	0.927492	-1.03697	-2.05191	0.326574	5.20857	0.489115	1.12769
EDNRA	EDNRA	0.563442	1	0.376795	0.732848	2.96352	-0.844999	-1.79626	0.241036	2.77174	-0.191771	-1.14216	0.816583	-1.03677	-2.05163	0.100654	3.80851	0.422454	1.03677
KIF1C	KIF1C	0.0946993	0.455527	0.0432131	0.00397987	8.02041	-0.480697	-1.39542	0.00524236	7.46502	-0.555386	-1.46956	0.0107331	-1.03608	-2.05065	0.000164048	8.5011	6.26e-06	1.03608
EHD3	EHD3	0.44251	1	0.2267	0.669312	3.49869	-1.66046	-3.16118	0.151232	4.12336	0.624669	1.54186	0.544239	-1.0358	-2.05024	0.0313656	5.15916	0.303556	1.66046
OGFR	OGFR	0.0822761	0.711461	0.106232	0.0776154	5.99964	-2.05315	-4.15012	0.00296526	7.01729	1.01765	2.02462	0.0360303	-1.0355	-2.04983	0.00360897	8.05279	0.00525248	2.05315
AFMID	AFMID	0.873639	0.837483	0.0839937	0.307871	2.3922	-0.227745	-1.171	0.58445	1.58496	-0.807234	-1.74985	0.0690221	-1.03498	-2.04908	0.00191316	2.61994	0.0651415	1.03498
FLAD1	FLAD1	0.286235	1	0.409794	0.632301	2.89709	-0.681687	-1.60401	0.0661853	2.54393	-0.353164	-1.27736	0.563403	-1.03485	-2.0489	0.118814	3.57878	0.268751	1.03485
DVL2	DVL2	0.991113	0.837483	0.336135	0.469516	4.12533	-0.129064	-1.09358	0.742978	3.21992	-0.905412	-1.87308	0.0713372	-1.03448	-2.04837	0.0791529	4.25439	0.149677	1.03448
OR4C15	OR4C15	0.849288	1	0.0567022	0.568237	2.27306	-0.363756	-1.28677	0.541039	1.60245	-0.670608	-1.59174	0.265633	-1.03436	-2.04821	0.000468705	2.63682	0.219023	1.03436
HOXC10	HOXC10	0.266325	1	0.102447	0.190903	1.86165	-0.757451	-1.6905	0.0578107	1.58496	-0.276692	-1.21141	0.345342	-1.03414	-2.0479	0.00325815	2.61911	0.0282879	1.03414
KIAA0195	KIAA0195	0.0894673	1	0.125895	0.125194	5.459	-0.789442	-1.72841	0.00418317	5.21445	-0.244548	-1.18472	0.417227	-1.03399	-2.04768	0.00623122	6.24844	0.0132473	1.03399
GMFB	GMFB	0.28206	1	0.220891	0.489836	6.29424	-1.06388	-2.09055	0.0644766	6.32473	0.0304921	1.02136	0.958504	-1.03339	-2.04683	0.0295027	7.35812	0.162322	1.06388
BAX	BAX	0.127038	1	0.155287	0.205456	5.58089	-1.05473	-2.07733	0.0124596	5.60247	0.0215765	1.01507	0.952312	-1.03315	-2.04649	0.0108448	6.63562	0.0328026	1.05473
CALM1	CALM1	0.0623888	1	0.0681901	0.0528628	8.68907	-0.873291	-1.83184	0.00136456	8.52937	-0.159694	-1.11705	0.480247	-1.03299	-2.04625	0.000951798	9.56236	0.00129045	1.03299
UPF1	UPF1	0.0487639	1	0.0708752	0.0589369	6.52267	-1.11467	-2.16545	0.000738137	6.60437	0.0816981	1.05826	0.739509	-1.03297	-2.04623	0.0011509	7.63734	0.00156117	1.11467
GYS1	GYS1	0.13144	1	0.155287	0.143454	6.14684	-0.919395	-1.89132	0.0133524	6.03349	-0.113344	-1.08173	0.63605	-1.03274	-2.0459	0.0108474	7.06623	0.0163307	1.03274
ABR	ABR	0.260292	1	0.237523	0.441303	1.99243	-0.992752	-1.98998	0.0553715	1.95266	-0.0397663	-1.02795	0.93618	-1.03252	-2.04559	0.0356097	2.98518	0.131532	1.03252
ASIC1	ASIC1	1	0.833514	0.219155	0.424218	4.35946	0.087246	1.06234	0.855801	3.23973	-1.11974	-2.17307	0.0660646	-1.03249	-2.04555	0.0260217	4.27222	0.121844	1.11974
LRCH4	LRCH4	0.246437	0.976108	0.231104	0.331591	5.56764	-0.450895	-1.36689	0.0499105	4.98609	-0.58155	-1.49646	0.175615	-1.03245	-2.04549	0.0331609	6.01854	0.07479	1.03245
ARFGEF2	ARFGEF2	0.0867309	1	0.115186	0.0820158	6.27496	-1.03828	-2.05378	0.00375701	6.28123	0.00626856	1.00435	0.979911	-1.03201	-2.04488	0.00486735	7.31324	0.00667688	1.03828
GMIP	GMIP	0.753388	1	0.322903	0.657741	4.86172	-0.429149	-1.34644	0.432346	4.25887	-0.602846	-1.51871	0.315085	-1.032	-2.04485	0.0734894	5.29087	0.290689	1.032
ZNF205	ZNF205	0.891941	1	0.288126	0.612129	3.17384	-0.282869	-1.21661	0.610284	2.4248	-0.749035	-1.68067	0.20294	-1.0319	-2.04472	0.0532927	3.4567	0.252823	1.0319
GAL	GAL	0.497023	1	0.446986	0.656034	3.76821	-0.852588	-1.80574	0.191563	3.589	-0.179214	-1.13227	0.67945	-1.0318	-2.04458	0.146962	4.6208	0.288958	1.0318
DAZAP2	DAZAP2	0.471377	0.286564	0.0762226	0.0469148	6.3613	-0.254879	-1.19324	0.173555	5.58571	-0.775589	-1.71189	0.00367673	-1.03047	-2.04269	0.00142116	6.61618	0.000992167	1.03047
GEMIN8P4	GEMIN8P4	1	0.837483	0.288126	0.424894	3.25207	-0.0670466	-1.04757	0.860857	2.28875	-0.963316	-1.94979	0.0668158	-1.03036	-2.04254	0.0549818	3.31911	0.122756	1.03036
SKIV2L	SKIV2L	0.52979	0.937607	0.118054	0.29318	6.01709	-0.438659	-1.35534	0.215862	5.42569	-0.591408	-1.50672	0.150415	-1.03007	-2.04212	0.00525881	6.45575	0.0597772	1.03007
MTDH	MTDH	0.380795	1	0.100059	0.401219	7.66104	-0.781929	-1.71943	0.11799	7.41403	-0.247012	-1.18675	0.588595	-1.02894	-2.04053	0.00295588	8.44297	0.10712	1.02894
BHLHE22	BHLHE22	0.677903	1	0.28089	0.579863	2.43662	-0.492432	-1.40681	0.354993	1.90015	-0.536472	-1.45042	0.290322	-1.0289	-2.04047	0.0502862	2.92905	0.227292	1.0289
AGAP11	AGAP11	0.27093	1	0.309854	0.411017	1.83062	-1.05937	-2.08402	0.0593161	1.86165	0.0310365	1.02175	0.92982	-1.02833	-2.03967	0.0661697	2.88999	0.112719	1.05937
FBXW5	FBXW5	0.528073	0.899567	0.131515	0.276804	6.66748	-0.410408	-1.32906	0.214838	6.04983	-0.617643	-1.53437	0.125566	-1.02805	-2.03927	0.00705575	7.07789	0.0536184	1.02805
CTDSP2	CTDSP2	0.166381	1	0.223264	0.289745	5.97014	-0.749533	-1.68125	0.0216633	5.69174	-0.278402	-1.21285	0.42895	-1.02794	-2.0391	0.0300833	6.71968	0.0586591	1.02794
GALNT6	GALNT6	0.383776	0.988572	0.219155	0.349064	6.02751	-0.442243	-1.35872	0.119983	5.4424	-0.585115	-1.50016	0.18332	-1.02736	-2.03829	0.0252624	6.46976	0.0820014	1.02736
LOC100133161	LOC100133161	0.641695	1	0.390383	0.650843	3.17559	-0.435532	-1.35241	0.307038	2.5843	-0.591287	-1.50659	0.329469	-1.02682	-2.03753	0.108849	3.61112	0.284107	1.02682
C17orf51	C17orf51	0.71369	0.961422	0.169881	0.409148	4.29232	-0.325293	-1.25292	0.387265	3.59106	-0.701251	-1.62591	0.164611	-1.02654	-2.03714	0.013083	4.61761	0.111773	1.02654
CD22	CD22	0.73925	0.854689	0.192433	0.409339	2.22727	-0.384001	-1.30496	0.415877	1.58496	-0.642312	-1.56083	0.097427	-1.02631	-2.03681	0.0180993	2.61128	0.111845	1.02631
LOC100505540	LOC100505540	0.817262	0.978196	0.346283	0.64147	2.36744	-0.420002	-1.33793	0.504824	1.7618	-0.605638	-1.52165	0.176884	-1.02564	-2.03586	0.084316	2.78744	0.276562	1.02564
CUL9	CUL9	0.753369	1	0.348386	0.5691	4.84551	-0.319684	-1.24806	0.432146	4.1396	-0.705917	-1.63118	0.200467	-1.0256	-2.03581	0.0856832	5.1652	0.219737	1.0256
CDK10	CDK10	0.499282	1	0.344512	0.705921	4.04793	-0.889981	-1.85315	0.19304	3.91307	-0.134862	-1.09799	0.846481	-1.02484	-2.03474	0.0831347	4.93791	0.339507	1.02484
TP53I3	TP53I3	0.0686605	0.690088	0.151336	0.0702273	4.22538	-1.57595	-2.98132	0.00174868	4.77833	0.552945	1.46708	0.0328961	-1.023	-2.03215	0.0101158	5.80133	0.00286401	1.57595
KLHL17	KLHL17	0.223649	1	0.35787	0.549507	2.62694	-1.23613	-2.35566	0.0410005	2.84015	0.21321	1.15926	0.759037	-1.02292	-2.03203	0.0912837	3.86308	0.203753	1.23613
BTF3	BTF3	0.172915	1	0.100358	0.210874	9.21509	-0.925611	-1.89949	0.0233821	9.11784	-0.0972548	-1.06974	0.791443	-1.02287	-2.03195	0.00301733	10.1407	0.0340276	1.02287
ZKSCAN2	ZKSCAN2	0.792969	0.837483	0.220994	0.361395	3.49853	-0.240109	-1.18108	0.474621	2.71585	-0.782681	-1.72032	0.0797819	-1.02279	-2.03184	0.0295434	3.73864	0.0874051	1.02279
EVC	EVC	0.244875	1	0.0894217	0.228691	4.87555	-0.738163	-1.66805	0.0492809	4.5914	-0.284155	-1.2177	0.439222	-1.02232	-2.03118	0.0022651	5.61372	0.0391444	1.02232
KLHL18	KLHL18	0.0893919	1	0.102573	0.0866396	6.09057	-1.01747	-2.02436	0.00415781	6.08573	-0.00484071	-1.00336	0.985725	-1.02231	-2.03117	0.00327782	7.10803	0.00739318	1.02231
FAM124A	FAM124A	0.818821	1	0.288126	0.732334	2.85521	-0.449321	-1.3654	0.506462	2.28229	-0.572916	-1.48753	0.468199	-1.02224	-2.03107	0.0565864	3.30453	0.41786	1.02224
EEPD1	EEPD1	0.242492	1	0.22566	0.422255	4.86123	-0.867365	-1.82433	0.0483755	4.70675	-0.154475	-1.11302	0.744664	-1.02184	-2.03051	0.0308464	5.72859	0.119036	1.02184
LSM10	LSM10	0.248649	1	0.436129	0.603956	4.18478	-0.943368	-1.92301	0.0510918	4.10635	-0.0784348	-1.05587	0.892578	-1.0218	-2.03045	0.133984	5.12815	0.245714	1.0218
EHD4	EHD4	0.0209873	0.574654	0.0477615	0.0159689	7.18613	-1.68667	-3.21912	0.000134133	7.85129	0.665153	1.58574	0.0189181	-1.02151	-2.03005	0.000257083	8.8728	0.000103595	1.68667
CDPF1	CDPF1	0.822685	0.902249	0.494931	0.58448	4.13819	0.165746	1.12175	0.511045	2.95093	-1.18726	-2.27719	0.128812	-1.02151	-2.03004	0.177796	3.97244	0.230674	1.18726
LOC286437	LOC286437	0.869114	0.953215	0.311434	0.621121	3.35895	-0.354604	-1.27863	0.562565	2.69204	-0.666906	-1.58766	0.160919	-1.02151	-2.03004	0.0678766	3.71355	0.25954	1.02151
WDR27	WDR27	0.538707	1	0.28648	0.504801	3.25435	-0.546626	-1.46067	0.221907	2.77952	-0.474827	-1.38975	0.290649	-1.02145	-2.02996	0.0524943	3.80097	0.17188	1.02145
ITGB1	ITGB1	0.285504	1	0.145764	0.27027	9.93272	-0.572326	-1.48692	0.0658951	9.48386	-0.448868	-1.36497	0.25341	-1.02119	-2.0296	0.00926701	10.5051	0.0518598	1.02119
PRSS23	PRSS23	0.208006	1	0.230645	0.305138	2.132	-1.45435	-2.74033	0.0336847	2.5653	0.433297	1.35032	0.32913	-1.02105	-2.0294	0.0329976	3.58635	0.0641801	1.45435
FOXO3B	FOXO3B	0.139402	1	0.100691	0.0918392	3.75509	-0.76519	-1.69959	0.0149651	3.49927	-0.255822	-1.19402	0.299221	-1.02101	-2.02934	0.00308138	4.52028	0.00828287	1.02101
VASP	VASP	0.216835	1	0.349421	0.541714	5.98638	-0.528732	-1.44266	0.0386677	5.49415	-0.49223	-1.40662	0.374646	-1.02096	-2.02927	0.0863543	6.51512	0.197403	1.02096
BCAT1	BCAT1	0.84303	0.899567	0.202615	0.617159	6.27501	0.5659	1.48031	0.534471	4.6884	-1.58661	-3.00344	0.125531	-1.02071	-2.02892	0.0206382	5.70911	0.256205	1.58661
TIMP1	TIMP1	0.0727235	1	0.0604809	0.0689133	9.26339	-1.17696	-2.261	0.00198146	9.41977	0.156377	1.11448	0.553302	-1.02058	-2.02874	0.00062655	10.4403	0.00243582	1.17696
RAPH1	RAPH1	0.23027	1	0.0439608	0.30111	5.75385	-1.16714	-2.24566	0.0430663	5.90048	0.146637	1.10699	0.75565	-1.02051	-2.02863	0.000184381	6.92099	0.0624647	1.16714
HECTD3	HECTD3	0.54971	0.495263	0.112151	0.0866396	6.80609	-0.272517	-1.20791	0.230208	6.05818	-0.747908	-1.67936	0.0133219	-1.02042	-2.02852	0.00424114	7.0786	0.00735515	1.02042
LILRB3	LILRB3	0.655	1	0.225945	0.634081	2.53468	-0.589009	-1.50421	0.322194	2.10396	-0.430721	-1.34791	0.457477	-1.01973	-2.02754	0.0311719	3.12369	0.270635	1.01973
ADAMTSL5	ADAMTSL5	0.691908	0.641008	0.300857	0.288587	3.54155	0.232048	1.1745	0.367233	2.29012	-1.25143	-2.38077	0.0265213	-1.01938	-2.02704	0.0625568	3.3095	0.0583059	1.25143
EML4	EML4	0.315482	0.837483	0.185261	0.199545	6.6292	-0.355651	-1.27956	0.0791661	5.9656	-0.663596	-1.58403	0.0727914	-1.01925	-2.02686	0.0165385	6.98485	0.0312352	1.01925
AZI1	AZI1	0.872406	0.89228	0.219155	0.446348	4.46857	-0.235704	-1.17748	0.582873	3.68555	-0.783017	-1.72073	0.11759	-1.01872	-2.02612	0.0254325	4.70427	0.134655	1.01872
SH2B3	SH2B3	0.077738	1	0.155074	0.118404	5.96173	-1.00775	-2.01077	0.00255889	5.95108	-0.0106424	-1.0074	0.969698	-1.01839	-2.02566	0.0107308	6.96948	0.0122671	1.01839
HCFC1	HCFC1	0.211825	1	0.0839937	0.168556	7.79153	-0.76504	-1.69942	0.0355421	7.53821	-0.253322	-1.19195	0.412594	-1.01836	-2.02562	0.00187485	8.55657	0.0216458	1.01836
GPSM2	GPSM2	1	0.639998	0.191093	0.190807	5.95789	-0.0467274	-1.03292	0.819644	4.98667	-0.971221	-1.9605	0.0264487	-1.01795	-2.02504	0.0178054	6.00461	0.0282497	1.01795
TAF1	TAF1	0.263293	1	0.288126	0.401709	4.7846	-0.911479	-1.88097	0.0564924	4.67875	-0.105854	-1.07613	0.765972	-1.01733	-2.02417	0.0558348	5.69608	0.107377	1.01733
OR2M4	OR2M4	0.452376	1	0.41039	0.724297	2.8127	-0.935214	-1.91217	0.159756	2.73168	-0.0810143	-1.05776	0.911674	-1.01623	-2.02262	0.119252	3.74791	0.356719	1.01623
TRIM35	TRIM35	0.449431	0.838417	0.204043	0.262908	2.87642	-0.43439	-1.35134	0.157722	2.29512	-0.581303	-1.4962	0.083311	-1.01569	-2.02187	0.0210318	3.31081	0.0492842	1.01569
TGFB1I1	TGFB1I1	0.0962864	1	0.0859763	0.0766304	4.86579	-0.781526	-1.71895	0.0054644	4.63198	-0.23381	-1.17594	0.311944	-1.01534	-2.02137	0.0020602	5.64731	0.00349293	1.01534
DTWD1	DTWD1	0.782905	0.687644	0.139618	0.212559	5.25607	-0.233959	-1.17606	0.464551	4.47475	-0.78132	-1.7187	0.0325199	-1.01528	-2.02129	0.00839992	5.49003	0.034606	1.01528
NPR3	NPR3	0.413438	0.79403	0.194608	0.215001	5.77885	-0.455288	-1.37106	0.135574	5.21912	-0.559732	-1.474	0.0521712	-1.01502	-2.02093	0.0187314	6.23414	0.0352185	1.01502
DCAF15	DCAF15	0.387387	0.952308	0.219155	0.307766	5.76065	-0.569973	-1.4845	0.121801	5.31575	-0.444894	-1.36121	0.160034	-1.01487	-2.02072	0.0246043	6.33062	0.0650389	1.01487
TPX2	TPX2	0.0771355	1	0.136957	0.133737	8.41789	-0.783204	-1.72095	0.00234805	8.18697	-0.23092	-1.17358	0.451105	-1.01412	-2.01968	0.00784492	9.20109	0.0145556	1.01412
LOC646214	LOC646214	0.222149	1	0.514229	0.676926	3.2148	-1.10329	-2.14845	0.0405868	3.30433	0.0895232	1.06402	0.903282	-1.01377	-2.01918	0.190175	4.3181	0.31013	1.10329
LZTS2	LZTS2	0.467194	0.837483	0.103593	0.173781	5.35953	-0.425011	-1.34258	0.170376	4.77143	-0.588099	-1.50327	0.068611	-1.01311	-2.01826	0.00337808	5.78454	0.023207	1.01311
MAMLD1	MAMLD1	0.178211	1	0.219155	0.359991	2.53468	-1.49759	-2.8237	0.024655	3.01971	0.485031	1.39962	0.433745	-1.01255	-2.01748	0.0268668	4.03227	0.086564	1.49759
ACTL9	ACTL9	0.254164	1	0.224677	0.371639	2.264	-1.11619	-2.16773	0.0529321	2.3677	0.103696	1.07452	0.797456	-1.01249	-2.01739	0.0304895	3.38019	0.0915768	1.11619
ZDHHC2	ZDHHC2	0.992134	0.741555	0.0922805	0.217718	5.57308	-0.103492	-1.07437	0.74818	4.66423	-0.90885	-1.87755	0.0420276	-1.01234	-2.01718	0.00248223	5.67657	0.0359994	1.01234
PEA15	PEA15	0.0118927	0.933201	0.0467485	0.00308402	8.08863	-1.27655	-2.4226	3.83e-05	8.35307	0.264437	1.20117	0.146056	-1.01212	-2.01687	0.00023363	9.36519	4.3e-06	1.27655
CLEC4M	CLEC4M	0.0771355	0.9762	0.212999	0.100514	2.35273	-1.39053	-2.62175	0.00236575	2.73126	0.378532	1.30002	0.175678	-1.012	-2.0167	0.0227533	3.74326	0.00951568	1.39053
PKMYT1	PKMYT1	0.0493052	1	0.140194	0.0776154	3.72039	-1.21563	-2.32242	0.000772237	3.9255	0.205105	1.15277	0.437736	-1.01052	-2.01464	0.00846149	4.93602	0.00467136	1.21563
ABHD16B	ABHD16B	0.662411	1	0.115186	0.677033	3.53559	-0.66052	-1.58065	0.337627	3.18642	-0.349167	-1.27382	0.587902	-1.00969	-2.01347	0.00487086	4.19611	0.31078	1.00969
ASAP3	ASAP3	0.58379	1	0.378775	0.680896	3.04441	-0.829723	-1.77734	0.256183	2.86524	-0.179174	-1.13224	0.711363	-1.0089	-2.01237	0.101924	3.87413	0.314077	1.0089
TEP1	TEP1	0.535404	1	0.316009	0.582313	3.96203	-0.686299	-1.60915	0.219114	3.63991	-0.32212	-1.25017	0.476036	-1.00842	-2.0117	0.0701568	4.64833	0.229074	1.00842
PQLC1	PQLC1	0.91883	0.934305	0.48248	0.643314	3.59206	0.220192	1.16489	0.6487	2.36393	-1.22814	-2.34264	0.147667	-1.00794	-2.01104	0.169158	3.37187	0.277945	1.22814
UNC5A	UNC5A	0.505515	1	0.366359	0.600829	2.436	-0.827678	-1.77483	0.199015	2.25608	-0.179923	-1.13282	0.649423	-1.0076	-2.01057	0.0960173	3.26368	0.24319	1.0076
PSRC1	PSRC1	0.996266	0.852274	0.304856	0.453428	5.22996	-0.10379	-1.07459	0.756176	4.32707	-0.902886	-1.8698	0.0952614	-1.00668	-2.00928	0.0641754	5.33375	0.139175	1.00668
C8orf82	C8orf82	0.244489	0.847554	0.0681901	0.0834224	5.73418	-0.558068	-1.4723	0.0491445	5.28619	-0.447997	-1.36415	0.0928868	-1.00606	-2.00843	0.000940632	6.29225	0.00682292	1.00606
ETNK2	ETNK2	0.732474	1	0.428223	0.746297	4.17354	-0.602815	-1.51868	0.410305	3.77041	-0.403135	-1.32238	0.547705	-1.00595	-2.00827	0.129043	4.77636	0.438203	1.00595
MGC2752	MGC2752	0.890566	0.769844	0.297032	0.416191	4.99789	0.236041	1.17776	0.603895	3.75596	-1.24193	-2.36515	0.0475445	-1.00589	-2.00818	0.0612762	4.76185	0.115261	1.24193
KATNAL1	KATNAL1	0.781151	0.506687	0.271971	0.24085	4.94377	0.221394	1.16586	0.462347	3.71654	-1.22723	-2.34117	0.0138787	-1.00584	-2.00811	0.0471407	4.72238	0.0428512	1.22723
CORO7	CORO7	0.582409	1	0.20048	0.474	1.99243	-0.597506	-1.5131	0.255297	1.58496	-0.407464	-1.32635	0.309146	-1.00497	-2.0069	0.0202792	2.58993	0.152268	1.00497
PSME3	PSME3	0.334018	0.863227	0.0443292	0.104327	7.92433	-0.504386	-1.41852	0.0881754	7.42411	-0.500224	-1.41443	0.100201	-1.00461	-2.0064	0.000195977	8.42872	0.0101134	1.00461
PRR12	PRR12	0.278613	1	0.0859763	0.193335	6.53802	-0.620519	-1.53743	0.0625506	6.15438	-0.383638	-1.30463	0.259295	-1.00416	-2.00577	0.00206161	7.15854	0.0289584	1.00416
BATF3	BATF3	1	0.962694	0.204262	0.585515	2.74513	-0.120581	-1.08717	0.83379	1.86165	-0.883477	-1.84482	0.165654	-1.00406	-2.00563	0.0210908	2.86571	0.231505	1.00406
TP53RK	TP53RK	0.641257	1	0.288126	0.556195	5.13207	-0.414956	-1.33326	0.306331	4.54497	-0.587092	-1.50222	0.280162	-1.00205	-2.00284	0.0576585	5.54702	0.209156	1.00205
NOL6	NOL6	0.0633358	1	0.100059	0.0776154	6.91209	-0.987998	-1.98343	0.00143654	6.89805	-0.0140399	-1.00978	0.95778	-1.00204	-2.00283	0.00296667	7.90008	0.00471126	1.00204
TADA3	TADA3	0.334557	1	0.187916	0.386895	6.35731	-0.660706	-1.58086	0.093595	6.01616	-0.341151	-1.26677	0.42477	-1.00186	-2.00258	0.0171066	7.01801	0.100024	1.00186
CKLF	CKLF	0.100479	1	0.288126	0.384622	2.81493	-1.02002	-2.02795	0.00692353	2.83312	0.0181933	1.01269	0.969687	-1.00183	-2.00254	0.0567731	3.83495	0.098401	1.02002
OR5T2	OR5T2	0.238483	0.86518	0.550043	0.438717	1.63743	-1.67669	-3.19693	0.0465099	2.31306	0.67563	1.59729	0.103679	-1.00106	-2.00147	0.217215	3.31412	0.130241	1.67669
KATNB1	KATNB1	0.29154	0.972307	0.13415	0.19519	4.7496	-0.566517	-1.48094	0.0680744	4.3153	-0.434304	-1.35126	0.170539	-1.00082	-2.00114	0.00736183	5.31612	0.0300899	1.00082
HIST1H2AG	HIST1H2AG	1	0.448108	0.130064	0.0776154	8.13466	-0.031689	-1.02221	0.776652	7.16573	-0.968923	-1.95738	0.0100058	-1.00061	-2.00085	0.00684521	8.16635	0.00547069	1.00061
TSPAN15	TSPAN15	0.100479	0.82996	0.0420038	0.0219392	8.51109	-0.60257	-1.51842	0.00619415	8.11329	-0.397808	-1.3175	0.0653079	-1.00038	-2.00052	0.000147346	9.11366	0.000191876	1.00038
TMED8	TMED8	0.437059	0.786647	0.133468	0.154631	5.87182	-0.3041	-1.23465	0.147853	5.17555	-0.696272	-1.62031	0.0501694	-1.00037	-2.00052	0.00730366	6.17592	0.0186299	1.00037
SNX32	SNX32	0.334557	1	0.264581	0.415176	2.13909	-0.885505	-1.84741	0.0903075	2.02459	-0.114495	-1.0826	0.734095	-1	-2	0.0440798	3.02459	0.114706	1
NXT1	NXT1	0.318654	1	0.0739534	0.211758	1.9268	-0.675373	-1.59701	0.0808043	1.60245	-0.324344	-1.2521	0.319277	-0.999717	-1.99961	0.00129001	2.60217	0.0343534	0.999717
PSKH1	PSKH1	0.134656	0.154381	0.128844	0.0623697	5.24151	0.713946	1.64028	0.0139509	3.52867	-1.71284	-3.27805	0.00117214	-0.998893	-1.99847	0.00670535	4.52756	0.00177429	1.71284
MAMDC4	MAMDC4	0.333037	1	0.109746	0.269728	2.21515	-0.592202	-1.50755	0.0878438	1.80875	-0.406398	-1.32537	0.291097	-0.9986	-1.99806	0.00398694	2.80735	0.0516384	0.9986
N4BP1	N4BP1	0.0110407	0.299437	0.155074	0.033697	5.29534	-2.1743	-4.51366	3.24e-05	6.47117	1.17582	2.25922	0.00411528	-0.998475	-1.99789	0.010711	7.46964	0.00037729	2.1743
GFM1	GFM1	0.0348114	1	0.1856	0.158263	6.7088	-0.921652	-1.89428	0.000347912	6.63209	-0.0767184	-1.05462	0.812264	-0.998371	-1.99774	0.0166514	7.63046	0.0194284	0.998371
CKAP2L	CKAP2L	0.0861713	1	0.0862691	0.073413	6.7067	-0.787365	-1.72592	0.00366052	6.49589	-0.21081	-1.15734	0.365563	-0.998175	-1.99747	0.00207814	7.49407	0.003175	0.998175
PCTP	PCTP	0.658448	0.863227	0.469305	0.532646	5.29172	0.27923	1.21355	0.326819	4.01554	-1.27618	-2.42197	0.102973	-0.996948	-1.99577	0.161696	5.01249	0.19146	1.27618
FBXL8	FBXL8	0.334557	1	0.524388	0.732334	3.30889	-0.639801	-1.55811	0.0911841	2.95229	-0.3566	-1.28041	0.625968	-0.996401	-1.99502	0.197134	3.94869	0.404601	0.996401
GOLGA8B	GOLGA8B	0.475119	1	0.275233	0.597995	5.62877	-0.739063	-1.66909	0.176084	5.37344	-0.255328	-1.19361	0.641718	-0.994391	-1.99224	0.0480757	6.36783	0.240237	0.994391
OR2T2	OR2T2	0.30551	1	0.593836	0.769645	3.15198	-0.7631	-1.69713	0.0746819	2.92147	-0.230511	-1.17325	0.780064	-0.993611	-1.99116	0.250467	3.91508	0.46874	0.993611
PLEKHG4	PLEKHG4	0.466665	1	0.293188	0.453326	4.38247	-0.650812	-1.57005	0.169937	4.04045	-0.34202	-1.26753	0.268056	-0.992832	-1.99009	0.0594689	5.03328	0.139036	0.992832
OR2W5	OR2W5	1	1	0.288126	0.690741	2.84756	-0.0893742	-1.06391	0.892202	1.9443	-0.903266	-1.87029	0.205279	-0.99264	-1.98982	0.0574634	2.93694	0.32509	0.99264
QSOX2	QSOX2	0.363797	0.837483	0.188351	0.220854	4.59518	-0.540271	-1.45425	0.108125	4.14284	-0.452342	-1.36826	0.0814249	-0.992613	-1.98979	0.0172512	5.13545	0.0369647	0.992613
QRFP	QRFP	0.304209	1	0.0601569	0.194207	2.02933	-0.666327	-1.58703	0.0738434	1.70325	-0.326076	-1.2536	0.320788	-0.992404	-1.9895	0.000612572	2.69566	0.0298018	0.992404
SLC4A8	SLC4A8	0.127421	0.115903	0.0852182	0.0351914	4.75355	0.534308	1.44825	0.0125584	3.22762	-1.52593	-2.87973	0.0006405	-0.991623	-1.98842	0.00198611	4.21925	0.000421079	1.52593
HIST1H1E	HIST1H1E	0.780845	0.561919	0.134373	0.100234	9.00171	-0.10535	-1.07576	0.46209	8.11544	-0.886269	-1.84839	0.0177946	-0.991619	-1.98841	0.0074192	9.10706	0.00942131	0.991619
KRTAP5-4	KRTAP5-4	0.513439	1	0.428759	0.732334	2.52516	-0.70417	-1.62921	0.204784	2.23808	-0.287075	-1.22016	0.706082	-0.991245	-1.9879	0.129328	3.22933	0.40704	0.991245
IRF2BPL	IRF2BPL	0.0440538	0.837483	0.062477	0.0425235	7.96085	-1.49289	-2.81453	0.000586396	8.46375	0.502908	1.41707	0.0719908	-0.989986	-1.98617	0.000697433	9.45374	0.000686588	1.49289
MAP3K12	MAP3K12	0.206414	1	0.202026	0.219922	3.85675	-0.90634	-1.87428	0.0331789	3.77414	-0.0826091	-1.05893	0.731119	-0.988949	-1.98474	0.0204742	4.76309	0.0365551	0.988949
STRA13	STRA13	0.8173	1	0.435821	0.675065	6.47143	-0.248459	-1.18794	0.504912	5.73099	-0.740443	-1.67069	0.267918	-0.988901	-1.98467	0.133783	6.71989	0.30862	0.988901
TACC3	TACC3	0.275334	0.598644	0.0839937	0.0689133	6.88813	-0.328378	-1.2556	0.0608269	6.22788	-0.660249	-1.58036	0.0216904	-0.988627	-1.9843	0.00181769	7.2165	0.00257514	0.988627
OR6K6	OR6K6	0.173914	1	0.439225	0.603956	2.26013	-1.01911	-2.02667	0.0236008	2.29104	0.0309104	1.02166	0.961622	-0.988202	-1.98371	0.141704	3.27924	0.245733	1.01911
OR5M11	OR5M11	0.209019	1	0.531686	0.592123	2.27306	-1.60809	-3.04848	0.0339642	2.89304	0.619981	1.53685	0.494497	-0.988111	-1.98359	0.203272	3.88115	0.236673	1.60809
LOC100500773	LOC100500773	0.660209	1	0.193721	0.525587	2.04309	-0.529764	-1.44369	0.329407	1.58496	-0.458132	-1.37376	0.302056	-0.987895	-1.98329	0.0185127	2.57286	0.186342	0.987895
SOX2	SOX2	0.189163	1	0.11148	0.217111	2.15512	-0.857335	-1.81169	0.0281019	2.02459	-0.130526	-1.09469	0.707496	-0.987861	-1.98324	0.00414636	3.01245	0.0358342	0.987861
RAET1G	RAET1G	0.867927	1	0.526618	0.814564	2.74413	-0.519019	-1.43298	0.561087	2.27532	-0.468804	-1.38396	0.472274	-0.987823	-1.98319	0.199386	3.26314	0.537494	0.987823
FAM78B	FAM78B	0.779716	1	0.593446	0.814582	2.11918	-0.698395	-1.6227	0.461245	1.83062	-0.288566	-1.22143	0.590269	-0.986961	-1.98201	0.250023	2.81758	0.538031	0.986961
EOMES	EOMES	0.798394	0.650813	0.232791	0.23069	3.47116	0.142548	1.10385	0.485816	2.34202	-1.12914	-2.18728	0.0277958	-0.986589	-1.98149	0.0337602	3.32861	0.0398081	1.12914
MPP1	MPP1	0.96183	0.539345	0.146532	0.222583	6.06321	0.144242	1.10515	0.703623	4.93251	-1.1307	-2.18965	0.0160206	-0.98646	-1.98132	0.00933695	5.91897	0.0373824	1.1307
PPID	PPID	0.071202	0.935578	0.0875552	0.0613764	6.85267	-0.652646	-1.57205	0.00186473	6.51929	-0.333384	-1.25997	0.148047	-0.98603	-1.98073	0.00215417	7.50532	0.00169219	0.98603
ATN1	ATN1	0.100479	1	0.0580336	0.0776154	6.65305	-0.989369	-1.98532	0.00666716	6.65648	0.00342369	1.00238	0.988939	-0.985946	-1.98061	0.000521494	7.64242	0.00433934	0.989369
TOR3A	TOR3A	0.217363	0.837483	0.113532	0.0971586	5.35152	-0.527004	-1.44093	0.038824	4.89332	-0.458206	-1.37383	0.0760498	-0.98521	-1.9796	0.00445037	5.87853	0.00894084	0.98521
SNRNP200	SNRNP200	0.230756	0.455527	0.0612282	0.0339605	8.61413	-0.308058	-1.23804	0.043257	7.9374	-0.676732	-1.59851	0.0105522	-0.98479	-1.97903	0.000664949	8.92219	0.000386109	0.98479
FSCB	FSCB	0.716613	1	0.288126	0.592123	2.34988	-0.465371	-1.38067	0.391663	1.83062	-0.519265	-1.43322	0.26862	-0.984636	-1.97881	0.0532652	2.81525	0.236688	0.984636
ALG11	ALG11	0.365662	0.472906	0.0769902	0.0671946	4.38945	-0.348579	-1.27331	0.108996	3.7535	-0.63595	-1.55396	0.0119988	-0.98453	-1.97867	0.00144657	4.73803	0.00222475	0.98453
ARL15	ARL15	0.668003	1	0.288126	0.709339	3.49889	-0.616921	-1.5336	0.346276	3.13232	-0.366567	-1.28928	0.54394	-0.983488	-1.97724	0.0552894	4.11581	0.342535	0.983488
NUDC	NUDC	0.101396	1	0.0769519	0.0776154	8.01017	-0.84037	-1.79051	0.00728454	7.86713	-0.143035	-1.10423	0.56092	-0.983405	-1.97713	0.00144027	8.85054	0.00522217	0.983405
PABPC1L	PABPC1L	1	0.847645	0.126318	0.451544	6.28791	0.0154222	1.01075	0.975392	5.28969	-0.998217	-1.99753	0.0932776	-0.982795	-1.97629	0.00628249	6.27248	0.137397	0.998217
RPS2	RPS2	0.178662	0.624004	0.0823744	0.0619081	10.4742	-0.369905	-1.29227	0.024763	9.86163	-0.612527	-1.52893	0.0249053	-0.982432	-1.97579	0.00174434	10.8441	0.00174628	0.982432
RBCK1	RBCK1	0.0180672	0.442354	0.0839937	0.0276466	7.05285	-1.91851	-3.78032	0.000105254	7.98916	0.936316	1.91364	0.00958255	-0.98219	-1.97546	0.00182788	8.97136	0.000281647	1.91851
ACBD4	ACBD4	0.52713	1	0.290206	0.531344	4.26921	-0.451451	-1.36742	0.214338	3.73887	-0.530343	-1.44427	0.302733	-0.981794	-1.97492	0.0584455	4.72066	0.190432	0.981794
HECTD2	HECTD2	0.975063	0.634962	0.469305	0.677531	3.92644	-0.234678	-1.17664	0.720779	3.17959	-0.746848	-1.67812	0.026088	-0.981526	-1.97455	0.161655	4.16112	0.31171	0.981526
STK17A	STK17A	0.030375	0.99594	0.138035	0.0702273	5.96347	-1.36822	-2.58152	0.000263157	6.35024	0.386772	1.30746	0.188898	-0.981447	-1.97444	0.00798505	7.33169	0.00286375	1.36822
LACE1	LACE1	0.846077	1	0.288126	0.788847	3.22099	-0.517483	-1.43146	0.537632	2.75767	-0.463316	-1.37871	0.55044	-0.980798	-1.97356	0.0573034	3.73847	0.49537	0.980798
CDCP1	CDCP1	0.080602	1	0.134373	0.118115	8.2434	-1.33038	-2.51469	0.00283133	8.59299	0.34959	1.2742	0.340478	-0.980792	-1.97355	0.00742942	9.57378	0.0122201	1.33038
CYB5R4	CYB5R4	0.299967	1	0.115006	0.359793	2.98896	-0.839342	-1.78923	0.0716194	2.84782	-0.14114	-1.10278	0.739222	-0.980482	-1.97312	0.00480791	3.82831	0.0864779	0.980482
PLEKHM2	PLEKHM2	0.566016	0.596558	0.091187	0.0866396	5.63433	-0.261914	-1.19907	0.242535	4.91599	-0.718341	-1.64529	0.0215002	-0.980254	-1.97281	0.00237305	5.89625	0.00747324	0.980254
HOXA3	HOXA3	0.463996	1	0.398703	0.665451	4.44183	-0.575683	-1.49038	0.168008	4.0375	-0.404333	-1.32348	0.501778	-0.980016	-1.97249	0.112369	5.01751	0.299661	0.980016
CYP2A6	CYP2A6	0.095879	1	0.116008	0.072273	1.58496	-0.978796	-1.97082	0.00541348	1.58496	0	1	1	-0.978796	-1.97082	0.00501425	2.56376	0.00304234	0.978796
PITPNC1	PITPNC1	0.105013	1	0.228553	0.314097	5.55952	-0.901107	-1.8675	0.00853326	5.48278	-0.0767368	-1.05463	0.849898	-0.977843	-1.96952	0.0324982	6.46062	0.0672267	0.977843
KLHL33	KLHL33	0.516536	1	0.288126	0.497432	1.87157	-0.69116	-1.61458	0.207121	1.58496	-0.286607	-1.21977	0.341072	-0.977768	-1.96942	0.0574618	2.56273	0.16712	0.977768
MIRLET7BHG	MIRLET7BHG	0.394845	1	0.230393	0.606658	2.81314	-0.977207	-1.96865	0.125931	2.8127	-0.000439158	-1.0003	0.999455	-0.977646	-1.96925	0.0329418	3.79034	0.248317	0.977646
CDAN1	CDAN1	0.492794	1	0.401517	0.63068	4.39846	-0.508687	-1.42276	0.18845	3.93018	-0.468278	-1.38346	0.389925	-0.976966	-1.96832	0.113687	4.90714	0.267365	0.976966
HCFC1R1	HCFC1R1	0.536491	1	0.424088	0.732334	3.08607	-0.907232	-1.87544	0.220139	3.01644	-0.0696231	-1.04944	0.922381	-0.976855	-1.96817	0.126696	3.9933	0.397393	0.976855
AGSK1	AGSK1	0.181944	0.876873	0.188501	0.20852	5.58593	-0.38853	-1.30906	0.0256873	4.99787	-0.588069	-1.50323	0.109321	-0.976599	-1.96782	0.0173487	5.97446	0.0335074	0.976599
TCTEX1D4	TCTEX1D4	0.00837322	0.88038	0.240572	0.0872056	1.95816	-1.66412	-3.16921	1.35e-05	2.64605	0.687898	1.61093	0.111429	-0.976226	-1.96731	0.0364384	3.62228	0.00754005	1.66412
DHX33	DHX33	0.344711	1	0.219155	0.419369	5.66982	-0.613103	-1.52955	0.0986592	5.30793	-0.361889	-1.28511	0.408364	-0.974992	-1.96563	0.0252818	6.28292	0.116964	0.974992
CEP164	CEP164	0.27577	1	0.147708	0.424894	4.84666	-1.58003	-2.98976	0.061157	5.45273	0.606061	1.5221	0.378989	-0.973969	-1.96424	0.00959645	6.42669	0.122567	1.58003
LRFN1	LRFN1	0.43588	1	0.417148	0.627867	3.54666	-0.78686	-1.72532	0.147018	3.35965	-0.187011	-1.1384	0.695601	-0.973871	-1.9641	0.122818	4.33352	0.26508	0.973871
FBRS	FBRS	0.100479	1	0.0548655	0.0469148	5.78258	-0.694637	-1.61848	0.00597252	5.50347	-0.279108	-1.21344	0.195663	-0.973745	-1.96393	0.000427113	6.47721	0.000968563	0.973745
CDT1	CDT1	0.871959	0.819684	0.219155	0.357235	5.56023	-0.207408	-1.15461	0.569216	4.79416	-0.766062	-1.70062	0.060658	-0.97347	-1.96356	0.0253852	5.76763	0.0852537	0.97347
CARD6	CARD6	0.222072	1	0.388453	0.598225	2.9033	-0.763572	-1.69769	0.0405194	2.69379	-0.209508	-1.15629	0.71521	-0.97308	-1.96303	0.106793	3.66687	0.240584	0.97308
ESM1	ESM1	0.238483	1	0.0601569	0.15361	1.86165	-0.696092	-1.62011	0.0469515	1.58496	-0.276692	-1.21141	0.345342	-0.972784	-1.96262	0.00060845	2.55775	0.0182012	0.972784
ST6GALNAC2	ST6GALNAC2	0.569472	1	0.335778	0.592123	3.34656	-0.585734	-1.5008	0.244991	2.95964	-0.386921	-1.3076	0.394235	-0.972655	-1.96245	0.0790152	3.93229	0.236622	0.972655
BCL11A	BCL11A	0.891941	1	0.413638	0.694273	3.0722	-0.251578	-1.19051	0.61346	2.35136	-0.72084	-1.64814	0.255329	-0.972418	-1.96213	0.120931	3.32378	0.328236	0.972418
ANKRD13D	ANKRD13D	0.19814	1	0.483647	0.668481	2.92405	-1.02964	-2.04152	0.0307632	2.98185	0.0578051	1.04088	0.936248	-0.971836	-1.96134	0.170001	3.95369	0.3027	1.02964
METTL13	METTL13	0.399455	0.943171	0.183152	0.289758	6.31464	-0.410467	-1.32912	0.128225	5.75344	-0.561196	-1.47549	0.153414	-0.971663	-1.9611	0.0157893	6.7251	0.0586757	0.971663
LOC100288432	LOC100288432	0.895044	0.596558	0.185261	0.225172	2.99281	0.159743	1.11709	0.61909	1.86165	-1.13116	-2.19034	0.0213183	-0.971415	-1.96076	0.01656	2.83307	0.0382067	1.13116
XAB2	XAB2	0.166381	1	0.121051	0.142326	6.46262	-0.735375	-1.66483	0.0216743	6.22668	-0.235946	-1.17768	0.367475	-0.971321	-1.96064	0.00561661	7.198	0.0160587	0.971321
VTA1	VTA1	0.114844	0.741555	0.0681901	0.0362836	5.44509	-0.588011	-1.50317	0.0100498	5.06311	-0.381982	-1.30313	0.0423739	-0.969993	-1.95883	0.000950209	6.0331	0.000451584	0.969993
FBXL16	FBXL16	0.956776	0.930927	0.43728	0.627407	4.34854	-0.172207	-1.12678	0.697861	3.55077	-0.797763	-1.7384	0.145074	-0.96997	-1.9588	0.134567	4.52074	0.264272	0.96997
PYGO2	PYGO2	0.121914	0.957002	0.0726693	0.0713085	7.23622	-0.641068	-1.55948	0.0114591	6.90826	-0.327956	-1.25523	0.162198	-0.969024	-1.95752	0.00121174	7.87729	0.00295034	0.969024
WDR70	WDR70	0.19364	1	0.100358	0.191854	5.44889	-0.831877	-1.78	0.0293384	5.31214	-0.136756	-1.09943	0.667314	-0.968633	-1.95699	0.00303912	6.28077	0.0285522	0.968633
TUBA1B	TUBA1B	0.610799	0.8701	0.105846	0.251467	12.4229	-0.341819	-1.26735	0.276753	11.7964	-0.62652	-1.54384	0.107121	-0.968338	-1.95659	0.00355808	12.7647	0.0460468	0.968338
LOC439990	LOC439990	0.0497139	1	0.108755	0.0681464	6.07842	-1.0725	-2.10307	0.000793129	6.18294	0.104525	1.07514	0.643584	-0.967974	-1.95609	0.00392426	7.15092	0.00226936	1.0725
KRTAP20-3	KRTAP20-3	0.384086	1	0.128771	0.302433	1.90015	-0.652689	-1.5721	0.12024	1.58496	-0.315184	-1.24417	0.330613	-0.967873	-1.95595	0.00666407	2.55284	0.0630445	0.967873
PDCD6IP	PDCD6IP	0.0903668	1	0.0967516	0.0901792	7.1872	-0.895612	-1.8604	0.00468942	7.11594	-0.0712618	-1.05064	0.792408	-0.966874	-1.9546	0.00279422	8.08282	0.00797218	0.966874
C19orf80	C19orf80	0.136954	1	0.219155	0.170587	1.58496	-1.10488	-2.15082	0.0145402	1.72331	0.138346	1.10064	0.478516	-0.966539	-1.95415	0.0287298	2.68985	0.0225538	1.10488
CDC14B	CDC14B	0.444365	0.847554	0.0762226	0.168556	2.09741	-0.45327	-1.36914	0.152656	1.58496	-0.51245	-1.42647	0.0928482	-0.965719	-1.95304	0.00141652	2.55068	0.0214403	0.965719
OR2A14	OR2A14	0.688869	1	0.295684	0.75018	2.37945	-0.646724	-1.56561	0.364462	2.06058	-0.318869	-1.24735	0.678586	-0.965593	-1.95287	0.060664	3.02618	0.444737	0.965593
ASF1B	ASF1B	0.695072	0.761201	0.0943559	0.174895	7.84766	-0.251872	-1.19075	0.370312	7.13407	-0.713587	-1.63988	0.0456135	-0.965459	-1.95268	0.00263435	8.09953	0.0234146	0.965459
TRPM4	TRPM4	0.711754	0.837483	0.19768	0.317586	4.40965	-0.288465	-1.22134	0.385701	3.73298	-0.676677	-1.59845	0.0736395	-0.965142	-1.95226	0.0195771	4.69812	0.0689197	0.965142
MEX3A	MEX3A	0.0771355	1	0.138337	0.12052	3.96137	-1.03426	-2.04807	0.00236409	4.03079	0.0694131	1.04929	0.820379	-0.964849	-1.95186	0.00809015	4.99563	0.0126022	1.03426
ZFPL1	ZFPL1	0.334557	0.761201	0.143141	0.139462	4.44608	-0.429226	-1.34651	0.0908591	3.9107	-0.535383	-1.44933	0.045309	-0.96461	-1.95154	0.00896952	4.87531	0.0155261	0.96461
FAHD2CP	FAHD2CP	0.51005	0.844364	0.0991953	0.203826	2.11788	-0.431391	-1.34853	0.201912	1.58496	-0.532916	-1.44685	0.090239	-0.964307	-1.95113	0.00290769	2.54927	0.0323805	0.964307
ALG14	ALG14	0.263512	0.574821	0.323301	0.237196	4.70256	0.424372	1.34199	0.0567165	3.31396	-1.3886	-2.61824	0.0191975	-0.964226	-1.95102	0.0736555	4.27819	0.0416887	1.3886
EBPL	EBPL	0.0827251	1	0.106232	0.0776154	6.63627	-0.690656	-1.61402	0.00316687	6.36375	-0.272518	-1.20791	0.281501	-0.963174	-1.94959	0.00363059	7.32692	0.00524066	0.963174
ACCS	ACCS	0.240474	1	0.349928	0.358404	1.58496	-1.13915	-2.20251	0.0475889	1.7618	0.176838	1.1304	0.420672	-0.962313	-1.94843	0.0871273	2.72411	0.0856484	1.13915
CLDN23	CLDN23	0.354943	1	0.219155	0.470962	3.11228	-0.80032	-1.74149	0.103907	2.9503	-0.16198	-1.11882	0.723845	-0.9623	-1.94841	0.0261741	3.9126	0.150472	0.9623
IFITM10	IFITM10	0.727077	1	0.219155	0.729469	2.24716	-0.556209	-1.4704	0.40578	1.84119	-0.405968	-1.32498	0.527359	-0.962178	-1.94825	0.0288245	2.80337	0.362673	0.962178
MSH6	MSH6	0.449373	0.352223	0.0985395	0.11032	6.79913	0.551302	1.46541	0.157573	5.2867	-1.51243	-2.85289	0.00561932	-0.961124	-1.94683	0.002879	6.24783	0.0110108	1.51243
KRTAP19-4	KRTAP19-4	0.992134	1	0.152228	0.655962	2.62966	-0.192376	-1.14264	0.745892	1.86165	-0.768002	-1.70291	0.251409	-0.960378	-1.94582	0.0102507	2.82203	0.28878	0.960378
CXADRP2	CXADRP2	0.928639	1	0.468035	0.7629	3.79389	-0.296751	-1.22838	0.661793	3.13069	-0.663199	-1.58359	0.346288	-0.95995	-1.94524	0.160515	4.09064	0.459463	0.95995
PLEKHG4B	PLEKHG4B	0.120994	1	0.555377	0.394429	1.98764	-1.88739	-3.69966	0.0111749	2.91565	0.928011	1.90265	0.194346	-0.95938	-1.94447	0.220763	3.87503	0.103564	1.88739
EXOSC10	EXOSC10	0.0760008	1	0.0677357	0.0580394	6.76057	-1.04511	-2.06353	0.00225396	6.84709	0.0865192	1.06181	0.685709	-0.958593	-1.94341	0.000911389	7.80568	0.00150607	1.04511
WWOX	WWOX	1	0.741555	0.509243	0.668299	3.45654	0.00442652	1.00307	0.99454	2.49368	-0.96286	-1.94917	0.0416194	-0.958433	-1.9432	0.187203	3.45211	0.302539	0.96286
PGP	PGP	0.313017	0.943171	0.0839937	0.152986	3.89286	-0.555192	-1.46936	0.0777052	3.48983	-0.403023	-1.32228	0.152791	-0.958215	-1.9429	0.00191765	4.44805	0.0180334	0.958215
DHTKD1	DHTKD1	0.32217	1	0.26498	0.555473	2.7571	-1.11463	-2.16539	0.0828029	2.91488	0.157785	1.11557	0.803251	-0.956845	-1.94106	0.0446706	3.87173	0.208442	1.11463
LOC375295	LOC375295	0.664915	0.666878	0.309518	0.300581	5.73199	0.23768	1.17909	0.342522	4.5375	-1.19449	-2.28864	0.0299286	-0.956812	-1.94102	0.0660466	5.49431	0.0622322	1.19449
KLF13	KLF13	0.578477	1	0.298733	0.567981	6.57318	-0.492169	-1.40656	0.251984	6.10862	-0.464555	-1.37989	0.347951	-0.956724	-1.9409	0.0617707	7.06535	0.218292	0.956724
COX6C	COX6C	0.332992	1	0.241276	0.523464	7.81643	-0.794558	-1.73455	0.087795	7.65439	-0.162033	-1.11886	0.759269	-0.956591	-1.94072	0.0366415	8.61099	0.184986	0.956591
USP22	USP22	0.269837	0.763238	0.0773207	0.0776154	8.00975	-0.382485	-1.30359	0.0589613	7.43592	-0.57383	-1.48847	0.0461701	-0.956315	-1.94035	0.00148955	8.39224	0.00462158	0.956315
S100A11	S100A11	0.0578678	1	0.11247	0.0760845	10.843	-1.06147	-2.08706	0.00119051	10.9487	0.105637	1.07597	0.661497	-0.955837	-1.9397	0.00430479	11.9045	0.00346237	1.06147
RCOR2	RCOR2	0.906275	0.799631	0.388453	0.489524	3.36421	0.232124	1.17456	0.633687	2.17707	-1.18714	-2.27701	0.0543344	-0.955016	-1.9386	0.106924	3.13209	0.162093	1.18714
LINC00261	LINC00261	0.269837	0.156747	0.255901	0.098656	4.15142	0.660468	1.5806	0.0589855	2.53617	-1.61525	-3.06365	0.00120517	-0.954783	-1.93829	0.0411763	3.49096	0.0091642	1.61525
ARAP2	ARAP2	0.382394	1	0.13512	0.348529	2.91461	-0.565756	-1.48016	0.119367	2.52578	-0.388832	-1.30933	0.336353	-0.954588	-1.93803	0.00755767	3.48037	0.0815394	0.954588
UHRF1	UHRF1	0.930605	0.58914	0.0998302	0.158169	7.72733	-0.125151	-1.09062	0.663945	6.89804	-0.829293	-1.77681	0.0203835	-0.954444	-1.93783	0.0029379	7.85249	0.0193842	0.954444
OR1J2	OR1J2	1	0.818382	0.439225	0.676966	2.55908	0.00230021	1.0016	0.997444	1.60245	-0.956625	-1.94076	0.0582107	-0.954324	-1.93767	0.138691	2.55678	0.310303	0.956625
HES1	HES1	0.335243	1	0.399773	0.662703	3.59885	-1.00603	-2.00838	0.0941451	3.65095	0.0521004	1.03677	0.939466	-0.953932	-1.93715	0.112862	4.60488	0.297404	1.00603
MORN1	MORN1	0.101973	1	0.2267	0.279124	3.47529	-1.12649	-2.18327	0.00810519	3.64917	0.173882	1.12809	0.681192	-0.952608	-1.93537	0.0318066	4.60178	0.0542824	1.12649
ARPC1B	ARPC1B	0.121419	0.950879	0.13234	0.127548	8.30485	-0.539491	-1.45346	0.0113426	7.89271	-0.412134	-1.33065	0.158647	-0.951625	-1.93405	0.0071919	8.84434	0.0135823	0.951625
MED28	MED28	0.446059	1	0.307303	0.563981	3.81459	-0.732664	-1.6617	0.154145	3.59619	-0.218404	-1.16345	0.634051	-0.951068	-1.9333	0.0650934	4.54726	0.214266	0.951068
COMMD9	COMMD9	0.22367	1	0.1488	0.184744	4.6071	-0.686747	-1.60965	0.0410151	4.34318	-0.263925	-1.20074	0.302521	-0.950672	-1.93277	0.00977459	5.29385	0.0259208	0.950672
KIAA0284	KIAA0284	0.536197	1	0.177444	0.492155	3.82576	-0.581984	-1.49691	0.219916	3.45711	-0.368649	-1.29114	0.416677	-0.950633	-1.93272	0.01476	4.40774	0.163539	0.950633
LMNB2	LMNB2	0.54669	0.927231	0.219155	0.3627	7.4374	-0.315661	-1.24458	0.22816	6.80247	-0.634927	-1.55286	0.14352	-0.950588	-1.93266	0.0284714	7.75306	0.0878428	0.950588
TRIM25	TRIM25	0.0135383	0.393867	0.0578061	0.010944	7.31474	-1.70777	-3.26655	5.66e-05	8.07226	0.757515	1.69058	0.00729151	-0.95025	-1.93221	0.000500365	9.02251	3.89e-05	1.70777
OSBPL7	OSBPL7	0.891941	1	0.356169	0.772782	4.38837	-0.372459	-1.29456	0.614983	3.8107	-0.577671	-1.49244	0.434373	-0.95013	-1.93205	0.0902511	4.76083	0.473764	0.95013
CCDC74B	CCDC74B	0.0506172	1	0.301397	0.34242	3.23663	-0.971234	-1.96052	0.000824566	3.25811	0.0214803	1.015	0.960186	-0.949754	-1.93154	0.062785	4.20786	0.0791112	0.971234
ENO1	ENO1	0.0587377	1	0.042562	0.0200158	12.2853	-0.878186	-1.83806	0.00123629	12.2138	-0.0715236	-1.05083	0.700258	-0.94971	-1.93148	0.000157035	13.1635	0.000158703	0.94971
GSTM2	GSTM2	0.179418	1	0.196417	0.28319	5.65199	-0.675258	-1.59688	0.024934	5.37777	-0.274225	-1.20934	0.445297	-0.949483	-1.93118	0.0191558	6.32725	0.056161	0.949483
CNKSR3	CNKSR3	0.978865	1	0.566514	0.704824	4.13089	0.11503	1.083	0.726458	3.06656	-1.06433	-2.0912	0.196788	-0.949304	-1.93094	0.228861	4.01586	0.338362	1.06433
DAG1	DAG1	0.319515	1	0.193365	0.403693	7.32232	-0.641543	-1.56	0.0812703	7.01458	-0.307741	-1.23777	0.478485	-0.949284	-1.93091	0.0183065	7.96386	0.108886	0.949284
THAP3	THAP3	0.256026	0.969315	0.199805	0.26281	4.14122	-0.453625	-1.36948	0.0537643	3.64574	-0.495479	-1.40979	0.168757	-0.949104	-1.93067	0.0200967	4.59485	0.0492406	0.949104
STOML1	STOML1	0.714197	1	0.458131	0.732334	3.12159	-0.365152	-1.28802	0.3882	2.53812	-0.583476	-1.49846	0.402248	-0.948628	-1.93004	0.152542	3.48674	0.388393	0.948628
CREG1	CREG1	0.679833	0.98869	0.219155	0.436166	4.91879	-0.318955	-1.24743	0.356432	4.28919	-0.629596	-1.54713	0.183763	-0.948551	-1.92993	0.0246424	5.23775	0.128851	0.948551
OR51M1	OR51M1	0.398106	0.614227	0.256889	0.301915	4.26334	1.39728	2.63405	0.127352	1.91764	-2.3457	-5.08308	0.0235537	-0.94842	-1.92976	0.0417943	2.86606	0.0628928	2.3457
FLNC	FLNC	0.58973	0.985025	0.10822	0.336156	7.24843	-0.429996	-1.34723	0.260944	6.73029	-0.518142	-1.43211	0.180154	-0.948138	-1.92938	0.00386387	7.67843	0.0762771	0.948138
PIAS4	PIAS4	0.16498	1	0.234305	0.342881	4.65314	-0.588045	-1.50321	0.021342	4.29334	-0.359801	-1.28325	0.355448	-0.947847	-1.92899	0.0344533	5.24119	0.0792791	0.947847
MPP5	MPP5	1	0.655454	0.202665	0.184541	5.4002	-0.0226285	-1.01581	0.876979	4.47571	-0.924493	-1.89802	0.0283582	-0.947122	-1.92802	0.0207328	5.42283	0.0258284	0.947122
IDH3B	IDH3B	0.965785	0.911298	0.401841	0.554758	5.94101	-0.12131	-1.08772	0.708233	5.11545	-0.825559	-1.77222	0.13382	-0.946869	-1.92768	0.114006	6.06232	0.207599	0.946869
EIF2B4	EIF2B4	0.581952	1	0.198393	0.732334	4.94488	-0.846467	-1.79809	0.254985	4.84505	-0.0998247	-1.07164	0.890823	-0.946291	-1.92691	0.0197726	5.79134	0.372795	0.946291
DALRD3	DALRD3	1	0.593347	0.15308	0.199545	5.66015	-0.00624043	-1.00433	0.983087	4.7203	-0.939847	-1.91833	0.0207798	-0.946088	-1.92664	0.010453	5.66639	0.0312502	0.946088
MIDN	MIDN	0.178717	1	0.0823744	0.258001	4.29897	-1.4499	-2.7319	0.0247854	4.80318	0.504213	1.41835	0.326465	-0.945692	-1.92611	0.00174046	5.74887	0.0478312	1.4499
TEAD4	TEAD4	0.096469	0.694711	0.0529151	0.0105827	5.99687	-0.542268	-1.45626	0.00548853	5.59478	-0.402099	-1.32143	0.0333829	-0.944368	-1.92435	0.000378241	6.53914	3.61e-05	0.944368
OXER1	OXER1	0.976821	0.844364	0.435821	0.599708	3.25229	0.204598	1.15237	0.722923	2.1048	-1.14749	-2.21528	0.08968	-0.942894	-1.92238	0.133804	3.04769	0.242302	1.14749
BRPF3	BRPF3	0.584919	1	0.317877	0.511063	4.93249	-0.400053	-1.31956	0.257131	4.39121	-0.541278	-1.45526	0.223594	-0.941331	-1.9203	0.0715173	5.33255	0.176797	0.941331
CEP68	CEP68	1	0.79403	0.367845	0.50722	4.67525	-0.111064	-1.08002	0.797183	3.84505	-0.830197	-1.77793	0.0531134	-0.941261	-1.92021	0.0968487	4.78632	0.174468	0.941261
NABP1	NABP1	0.206075	1	0.112151	0.15361	6.72164	-0.668695	-1.58963	0.0330948	6.44918	-0.272461	-1.20787	0.312682	-0.941157	-1.92007	0.0042256	7.39033	0.018204	0.941157
JOSD1	JOSD1	0.123087	1	0.107529	0.107579	6.05246	-0.741273	-1.67165	0.011729	5.85317	-0.199297	-1.14814	0.441183	-0.94057	-1.91929	0.00375985	6.79374	0.0106494	0.94057
SOLH	SOLH	0.147303	1	0.210496	0.202802	4.86423	-1.11921	-2.17228	0.0171647	5.04317	0.178936	1.13205	0.541006	-0.940277	-1.9189	0.0223694	5.98345	0.0319867	1.11921
TMCO6	TMCO6	0.201149	0.893787	0.182263	0.185865	4.62151	-0.451903	-1.36784	0.0315691	4.13323	-0.488279	-1.40277	0.118928	-0.940181	-1.91877	0.0156251	5.07341	0.0269579	0.940181
MAVS	MAVS	0.225447	1	0.0773065	0.119765	6.02933	-0.579177	-1.494	0.0415045	5.66841	-0.360922	-1.28425	0.19803	-0.940099	-1.91866	0.00145748	6.60851	0.012504	0.940099
C3AR1	C3AR1	0.0303348	0.93394	0.125598	0.0536799	1.58496	-1.29032	-2.44582	0.000256145	1.93578	0.350822	1.27529	0.147467	-0.939493	-1.91785	0.00621051	2.87528	0.00132845	1.29032
TMPO	TMPO	0.162515	1	0.17342	0.244742	6.2161	-0.628402	-1.54585	0.0206609	5.9052	-0.3109	-1.24048	0.374495	-0.939302	-1.9176	0.013717	6.8445	0.0438089	0.939302
PGGT1B	PGGT1B	0.22188	1	0.139395	0.306973	5.34091	-0.888769	-1.8516	0.0404083	5.29074	-0.0501711	-1.03539	0.896476	-0.93894	-1.91712	0.00829252	6.22968	0.064802	0.93894
ZDHHC3	ZDHHC3	0.127274	1	0.239942	0.342881	7.23574	-0.922651	-1.89559	0.0125334	7.22016	-0.0155739	-1.01085	0.970312	-0.938225	-1.91617	0.0362313	8.15839	0.0793062	0.938225
CSH2	CSH2	0.233511	0.974451	0.413172	0.377601	2.08684	-1.40021	-2.63939	0.0442555	2.54927	0.462427	1.37786	0.174095	-0.937778	-1.91558	0.120735	3.48705	0.0949282	1.40021
MX1	MX1	0.0208266	0.0573366	0.0739534	0.0174331	6.2073	-6.01198	-64.5335	0.000132105	11.2818	5.07453	33.6966	0.000214909	-0.937445	-1.91513	0.00128632	12.2193	0.00012901	6.01198
STK11IP	STK11IP	1	0.877022	0.36783	0.523277	3.65714	-0.0865203	-1.06181	0.803806	2.80626	-0.850881	-1.8036	0.109409	-0.937401	-1.91508	0.0968094	3.74366	0.184789	0.937401
SF3A2	SF3A2	0.479087	1	0.134373	0.360771	6.8555	-0.483078	-1.39772	0.179374	6.4014	-0.454094	-1.36992	0.26228	-0.937172	-1.91477	0.00743455	7.33858	0.0870992	0.937172
OSGEPL1	OSGEPL1	0.106167	1	0.114376	0.125995	5.57377	-0.785534	-1.72373	0.00870353	5.42238	-0.15139	-1.11064	0.585136	-0.936923	-1.91444	0.00463549	6.3593	0.0133672	0.936923
LINC00552	LINC00552	1	1	0.280943	0.958329	2.97986	-0.328129	-1.25538	0.79436	2.37131	-0.608548	-1.52472	0.633202	-0.936677	-1.91411	0.0504915	3.30799	0.739645	0.936677
OGDH	OGDH	0.0902846	1	0.08515	0.0776154	7.76106	-0.763607	-1.69773	0.00437659	7.58804	-0.173016	-1.12741	0.477823	-0.936624	-1.91404	0.00197224	8.52466	0.00442925	0.936624
TINF2	TINF2	0.0771355	1	0.160561	0.100877	5.04301	-1.07208	-2.10247	0.00237436	5.17865	0.135642	1.09858	0.609813	-0.936443	-1.9138	0.0116431	6.11509	0.0096417	1.07208
DPP8	DPP8	0.0771355	1	0.460373	0.594687	3.8528	-0.892688	-1.85663	0.00245472	3.80915	-0.0436495	-1.03072	0.940818	-0.936338	-1.91366	0.154416	4.74549	0.238428	0.936338
TCEAL8	TCEAL8	0.193304	1	0.261895	0.422255	4.54946	-1.23435	-2.35275	0.0292409	4.84762	0.298162	1.22958	0.601767	-0.936185	-1.91346	0.0432476	5.78381	0.118832	1.23435
MAST3	MAST3	0.219751	1	0.190669	0.289151	4.12562	-0.911186	-1.88059	0.0397895	4.1007	-0.0249214	-1.01742	0.939447	-0.936108	-1.91336	0.0177292	5.03681	0.0584555	0.936108
GPAA1	GPAA1	0.121077	0.844364	0.0980369	0.0776154	9.09494	-0.495553	-1.40986	0.011273	8.65471	-0.440226	-1.35682	0.0905682	-0.935779	-1.91292	0.00284547	9.59049	0.00422616	0.935779
PABPC4	PABPC4	0.452565	0.837483	0.0672829	0.135459	8.21367	-0.385958	-1.30673	0.159887	7.6639	-0.549767	-1.46385	0.0751521	-0.935725	-1.91285	0.000843866	8.59963	0.0148543	0.935725
MNT	MNT	0.161981	1	0.219155	0.214168	5.08219	-1.00537	-2.00745	0.0205138	5.152	0.0698136	1.04958	0.779628	-0.935553	-1.91262	0.028218	6.08756	0.0349502	1.00537
SMG9	SMG9	0.185333	1	0.174621	0.20059	6.15055	-0.767047	-1.70178	0.0268095	5.98244	-0.168111	-1.12359	0.534753	-0.935158	-1.9121	0.0140448	6.9176	0.0314942	0.935158
TMCO7	TMCO7	0.727776	0.837483	0.195145	0.312521	4.94951	-0.264214	-1.20098	0.406519	4.27913	-0.670376	-1.59149	0.072429	-0.93459	-1.91135	0.0188862	5.21372	0.0666492	0.93459
TH	TH	0.0547098	0.889918	0.255676	0.114614	1.95816	-1.49512	-2.81887	0.000977835	2.51876	0.560608	1.47489	0.116563	-0.934508	-1.91124	0.0410359	3.45327	0.0116266	1.49512
EP400	EP400	0.131384	1	0.379882	0.492334	5.33223	-0.964865	-1.95188	0.0133233	5.36272	0.0304939	1.02136	0.952644	-0.934371	-1.91106	0.102443	6.2971	0.163646	0.964865
GNG7	GNG7	0.701602	0.819684	0.466704	0.504801	4.58593	0.460698	1.37621	0.377104	3.19147	-1.39446	-2.6289	0.0605574	-0.933762	-1.91025	0.159321	4.12523	0.171976	1.39446
C7orf50	C7orf50	0.176911	0.945662	0.102373	0.110801	7.26375	-0.527014	-1.44094	0.0243665	6.85725	-0.406495	-1.32546	0.156595	-0.933509	-1.90992	0.00323381	7.79076	0.0110955	0.933509
NTS	NTS	0.0867309	1	0.577735	0.708044	2.98163	-1.01976	-2.02758	0.00372674	3.06789	0.0862571	1.06161	0.909338	-0.933502	-1.90991	0.235897	4.00139	0.34149	1.01976
LOC554206	LOC554206	0.315423	1	0.261895	0.419685	1.88129	-0.860664	-1.81587	0.0791361	1.80875	-0.0725305	-1.05156	0.837658	-0.933194	-1.9095	0.0431901	2.74195	0.117133	0.933194
DVL3	DVL3	0.100479	1	0.219155	0.268947	6.38604	-0.697875	-1.62211	0.00665523	6.1511	-0.234948	-1.17686	0.507838	-0.932822	-1.90901	0.0252403	7.08392	0.0514151	0.932822
SERINC3	SERINC3	0.0842879	1	0.114376	0.0872056	8.11435	-0.715003	-1.64149	0.0035183	7.89661	-0.217743	-1.16291	0.399888	-0.932746	-1.90891	0.00462501	8.82936	0.00754933	0.932746
CSF3	CSF3	0.800039	1	0.155083	0.625855	2.51017	-0.382509	-1.30361	0.487828	1.96028	-0.549895	-1.46398	0.327042	-0.932403	-1.90845	0.0107727	2.89268	0.262973	0.932403
OR10J3	OR10J3	1	0.923881	0.612907	0.719396	4.00276	0.14583	1.10637	0.764677	2.9252	-1.07756	-2.11047	0.141411	-0.931734	-1.90757	0.265779	3.85693	0.352402	1.07756
ACOT7	ACOT7	0.114844	1	0.0730154	0.0689133	7.72119	-0.722133	-1.64962	0.0100932	7.51163	-0.209565	-1.15634	0.30879	-0.931697	-1.90752	0.00124558	8.44332	0.00267415	0.931697
SFN	SFN	0.0903668	1	0.0720485	0.0776154	5.58152	-1.00613	-2.00852	0.00470247	5.65601	0.0744866	1.05299	0.77528	-0.931646	-1.90745	0.001191	6.58765	0.00536842	1.00613
SYCE1	SYCE1	0.452376	1	0.330711	0.547185	2.44826	-0.710543	-1.63642	0.159705	2.22727	-0.220988	-1.16553	0.571841	-0.931531	-1.9073	0.0770122	3.15881	0.201972	0.931531
DYNC1I1	DYNC1I1	0.513633	1	0.408006	0.654466	2.28415	-0.790748	-1.72997	0.204901	2.14415	-0.139993	-1.1019	0.747781	-0.930741	-1.90625	0.117814	3.0749	0.287593	0.930741
KHNYN	KHNYN	0.0664155	1	0.10149	0.0776154	5.90803	-1.25081	-2.37975	0.00155746	6.22881	0.32078	1.24901	0.281999	-0.930032	-1.90532	0.0031359	7.15884	0.00432831	1.25081
CDKN2AIP	CDKN2AIP	0.869703	0.637302	0.311611	0.349064	5.00225	0.209078	1.15595	0.563317	3.86321	-1.13904	-2.20235	0.0262393	-0.929963	-1.90523	0.0684288	4.79318	0.0819792	1.13904
ANKFY1	ANKFY1	0.114053	1	0.123647	0.0864746	6.21897	-0.766177	-1.70076	0.00988312	6.05583	-0.163142	-1.11972	0.430602	-0.929319	-1.90438	0.00591212	6.98515	0.00718181	0.929319
HTR7P1	HTR7P1	1	0.249218	0.246588	0.264518	2.63629	0.122577	1.08868	0.762584	1.58496	-1.05133	-2.07244	0.00285966	-0.92875	-1.90363	0.0380605	2.51371	0.0498883	1.05133
HDX	HDX	0.0738152	1	0.209653	0.153305	3.35746	-1.35488	-2.55775	0.00206087	3.78368	0.426229	1.34372	0.280842	-0.928647	-1.90349	0.0222246	4.71233	0.0181283	1.35488
PDE3B	PDE3B	0.584049	0.128693	0.199446	0.106938	4.23645	0.39089	1.3112	0.256353	2.91742	-1.31903	-2.49498	0.000834865	-0.92814	-1.90282	0.019983	3.84556	0.0105367	1.31903
CD1A	CD1A	0.754365	1	0.630576	0.796053	1.81981	-0.693242	-1.61691	0.433262	1.58496	-0.234848	-1.17678	0.368273	-0.92809	-1.90276	0.28235	2.51305	0.507042	0.92809
FOXK2	FOXK2	0.042884	0.974407	0.068962	0.0418883	5.22356	-1.25671	-2.38951	0.000532777	5.55225	0.328689	1.25587	0.173202	-0.928023	-1.90267	0.00101819	6.48027	0.000666322	1.25671
ADAT1	ADAT1	0.75458	0.837483	0.232471	0.367762	5.29991	-0.251578	-1.19051	0.433421	4.62407	-0.675846	-1.59753	0.0813349	-0.927423	-1.90188	0.0335805	5.55149	0.0900055	0.927423
SLC35E3	SLC35E3	0.546545	0.706859	0.134445	0.132297	5.66965	-0.222207	-1.16652	0.228025	4.96447	-0.705181	-1.63035	0.0349523	-0.927387	-1.90183	0.00745625	5.89186	0.0143168	0.927387
GPX1	GPX1	0.219322	1	0.0592322	0.215328	7.69328	-0.863351	-1.81926	0.0396421	7.62965	-0.063632	-1.04509	0.850175	-0.926983	-1.9013	0.000587093	8.55664	0.0353852	0.926983
LOC84931	LOC84931	0.490752	1	0.196417	0.412194	1.90931	-0.601955	-1.51777	0.186819	1.58496	-0.324344	-1.2521	0.327749	-0.9263	-1.9004	0.0191981	2.51126	0.11324	0.9263
ZDHHC8	ZDHHC8	0.556411	1	0.48476	0.732334	3.37106	-0.642849	-1.56141	0.235225	3.08789	-0.283168	-1.21686	0.618331	-0.926017	-1.90002	0.170815	4.01391	0.381279	0.926017
ATXN2L	ATXN2L	0.0800954	1	0.0782544	0.0647793	8.06589	-0.728147	-1.65651	0.00273363	7.86851	-0.197377	-1.14661	0.378247	-0.925524	-1.89937	0.0015449	8.79404	0.00207319	0.925524
MALAT1	MALAT1	0.659546	0.533728	0.091187	0.0837839	11.8731	-0.225002	-1.16878	0.328909	11.1726	-0.700439	-1.625	0.0150808	-0.92544	-1.89926	0.00235478	12.0981	0.0068586	0.92544
RXRA	RXRA	0.631744	0.974451	0.251747	0.429383	5.4135	-0.28402	-1.21758	0.295958	4.77217	-0.641327	-1.55976	0.173552	-0.925347	-1.89914	0.0399577	5.69752	0.125266	0.925347
ZNF217	ZNF217	0.381017	1	0.106232	0.382119	5.52784	-0.71975	-1.6469	0.118113	5.32237	-0.205473	-1.15306	0.596568	-0.925222	-1.89898	0.00366072	6.24759	0.0972097	0.925222
SCEL	SCEL	0.347948	1	0.185261	0.512369	3.68395	-0.951518	-1.93391	0.100238	3.71134	0.0273946	1.01917	0.959088	-0.924124	-1.89753	0.0164917	4.63547	0.177846	0.951518
AKAP7	AKAP7	0.280449	1	0.219155	0.265137	3.97907	-0.672678	-1.59403	0.0637131	3.72769	-0.251378	-1.19034	0.297584	-0.924056	-1.89744	0.0263611	4.65175	0.0501734	0.924056
PAWR	PAWR	0.630331	1	0.165527	0.661873	5.74941	-0.61326	-1.52971	0.29464	5.43912	-0.310283	-1.23995	0.6	-0.923543	-1.89677	0.0124245	6.36267	0.295543	0.923543
TBKBP1	TBKBP1	0.34758	0.82996	0.120275	0.138039	5.67991	-0.342933	-1.26833	0.100048	5.09931	-0.580599	-1.49547	0.0653616	-0.923532	-1.89675	0.00547248	6.02284	0.0152101	0.923532
FAM71A	FAM71A	0.491259	1	0.275233	0.657167	2.47666	-0.728557	-1.65698	0.187158	2.28183	-0.194833	-1.14459	0.742487	-0.92339	-1.89657	0.0481064	3.20522	0.289646	0.92339
CEP85L	CEP85L	1	0.895353	0.280943	0.544702	3.97399	-0.0714595	-1.05078	0.879645	3.12247	-0.851522	-1.8044	0.120295	-0.922982	-1.89603	0.0504436	4.04545	0.199846	0.922982
FGF12	FGF12	0.662411	1	0.452096	0.695854	1.86165	-0.64616	-1.565	0.334066	1.58496	-0.276692	-1.21141	0.345342	-0.922852	-1.89586	0.14962	2.50781	0.32997	0.922852
TAF1C	TAF1C	0.438963	0.792945	0.0821076	0.106896	5.83586	-0.353655	-1.27779	0.148986	5.26735	-0.568505	-1.48299	0.0515929	-0.92216	-1.89495	0.00169266	6.18951	0.0104436	0.92216
ELK1	ELK1	0.548548	1	0.0604809	0.334588	5.7751	-0.46743	-1.38264	0.229357	5.32064	-0.454463	-1.37027	0.242571	-0.921893	-1.8946	0.000629567	6.24253	0.0755998	0.921893
FMNL2	FMNL2	0.185549	1	0.171755	0.28319	6.85012	-0.976386	-1.96753	0.0269105	6.90482	0.0547014	1.03864	0.883056	-0.921684	-1.89433	0.0134697	7.82651	0.0555272	0.976386
GCNT1	GCNT1	0.0501554	1	0.0592322	0.0418883	3.13229	-1.18969	-2.28103	0.000812223	3.40097	0.268678	1.2047	0.244968	-0.921008	-1.89344	0.000585461	4.32198	0.00066828	1.18969
LOC388499	LOC388499	0.0419789	1	0.0585961	0.00958002	1.58496	-0.920822	-1.89319	0.000514001	1.58496	0	1	1	-0.920822	-1.89319	0.00054657	2.50578	2.92e-05	0.920822
MC1R	MC1R	0.60679	1	0.481624	0.709602	2.87194	-0.54166	-1.45565	0.273857	2.49291	-0.379029	-1.30047	0.43061	-0.92069	-1.89302	0.168673	3.4136	0.342764	0.92069
CMBL	CMBL	0.42545	0.42383	0.0694766	0.0483112	8.09499	-0.284022	-1.21758	0.141255	7.45861	-0.636379	-1.55442	0.00851326	-0.920402	-1.89264	0.00106168	8.37902	0.00105248	0.920402
GCN1L1	GCN1L1	0.111204	1	0.194446	0.234282	6.44863	-1.03317	-2.04652	0.00943175	6.56208	0.113444	1.08181	0.760545	-0.919726	-1.89176	0.0186512	7.4818	0.0407658	1.03317
GRAMD4	GRAMD4	0.671638	1	0.181971	0.530513	2.02915	-0.475332	-1.39024	0.349858	1.58496	-0.444192	-1.36055	0.303786	-0.919524	-1.89149	0.0155825	2.50449	0.189943	0.919524
KCTD15	KCTD15	0.233545	0.952308	0.123226	0.160479	6.74928	-0.500902	-1.4151	0.0443521	6.33072	-0.418569	-1.3366	0.159838	-0.919471	-1.89142	0.00588002	7.25019	0.0199114	0.919471
CLCN6	CLCN6	0.726435	0.962694	0.17856	0.439131	5.0548	-0.354027	-1.27812	0.404985	4.48961	-0.565188	-1.47958	0.165661	-0.919215	-1.89109	0.0149768	5.40882	0.130548	0.919215
AWAT1	AWAT1	0.212111	1	0.324715	0.430625	1.99243	-1.21788	-2.32605	0.0373973	2.29149	0.299063	1.23035	0.5575	-0.918818	-1.89057	0.0742824	3.21031	0.125856	1.21788
PPP1R13L	PPP1R13L	0.0710124	1	0.202634	0.0980237	3.69231	-1.28964	-2.44467	0.00185636	4.06356	0.371246	1.29347	0.200524	-0.918396	-1.89001	0.0207113	4.98195	0.00905092	1.28964
ANP32D	ANP32D	0.696901	1	0.674	0.87398	2.57496	-0.712443	-1.63858	0.372033	2.36951	-0.205456	-1.15305	0.802205	-0.917899	-1.88936	0.338586	3.28741	0.620396	0.917899
MTHFR	MTHFR	0.272407	1	0.170072	0.416756	3.40809	-0.93764	-1.91539	0.0597567	3.42842	0.0203301	1.01419	0.965138	-0.91731	-1.88859	0.0131624	4.34573	0.115554	0.93764
LZTR1	LZTR1	0.101396	1	0.217119	0.192566	5.25705	-1.36263	-2.57153	0.00753673	5.70266	0.445611	1.36189	0.280303	-0.917016	-1.88821	0.0235226	6.61968	0.0287692	1.36263
LRRC28	LRRC28	1	0.875428	0.368094	0.499439	3.39065	-0.0298017	-1.02087	0.916332	2.50397	-0.886688	-1.84893	0.108415	-0.91649	-1.88752	0.0970205	3.42046	0.16852	0.91649
CDHR4	CDHR4	0.334557	1	0.288126	0.416756	1.81981	-0.832831	-1.78118	0.0936428	1.73648	-0.0833261	-1.05946	0.769612	-0.916158	-1.88708	0.0535076	2.65264	0.115521	0.916158
MTHFD1L	MTHFD1L	0.726435	1	0.231471	0.623905	5.43886	-0.446737	-1.36295	0.403704	4.96954	-0.469318	-1.38445	0.349399	-0.916055	-1.88695	0.0333025	5.8856	0.261404	0.916055
AP1S3	AP1S3	0.168476	1	0.138337	0.244885	4.61082	-0.837469	-1.78691	0.0221666	4.53254	-0.0782844	-1.05576	0.824419	-0.915754	-1.88655	0.00808647	5.44829	0.0438934	0.915754
NKX2-8	NKX2-8	0.636932	1	0.383265	0.652817	2.23365	-0.563348	-1.47769	0.301559	1.88129	-0.352366	-1.27665	0.402313	-0.915714	-1.8865	0.104279	2.797	0.286021	0.915714
ZNF621	ZNF621	0.151041	1	0.288126	0.413047	3.70593	-1.00742	-2.01031	0.0179565	3.79796	0.092032	1.06587	0.847063	-0.915389	-1.88608	0.0562267	4.71335	0.113633	1.00742
ZBTB48	ZBTB48	0.211065	0.991612	0.130064	0.174952	4.01226	-0.49688	-1.41116	0.034568	3.59451	-0.417744	-1.33584	0.185314	-0.914625	-1.88508	0.00685832	4.50914	0.0234858	0.914625
LIN28A	LIN28A	0.854456	0.706859	0.15308	0.180735	2.82381	-0.128434	-1.09311	0.54726	2.03849	-0.785316	-1.72347	0.0348092	-0.91375	-1.88394	0.0104371	2.95224	0.0249086	0.91375
TTC28	TTC28	0.334557	1	0.219155	0.543687	3.70684	-1.16493	-2.24223	0.0938559	3.95826	0.251417	1.19038	0.68722	-0.913518	-1.88363	0.0279746	4.87178	0.199186	1.16493
PDF	PDF	0.523681	0.221553	0.187595	0.098688	4.16699	0.356885	1.28066	0.212241	2.89676	-1.27023	-2.412	0.00236042	-0.913347	-1.88341	0.0170287	3.81011	0.00917642	1.27023
VPS37C	VPS37C	0.21011	1	0.195169	0.335993	4.96545	-1.2951	-2.45393	0.034278	5.34729	0.381842	1.303	0.432918	-0.913253	-1.88329	0.018898	6.26054	0.0761789	1.2951
ABHD14A	ABHD14A	0.445291	1	0.300875	0.66264	2.93462	-1.1027	-2.14757	0.15368	3.1241	0.189485	1.14036	0.780306	-0.913219	-1.88324	0.0625894	4.03732	0.297285	1.1027
ARID4B	ARID4B	0.115118	1	0.175727	0.186162	4.68364	-1.05713	-2.08079	0.010162	4.82763	0.143994	1.10496	0.655171	-0.913138	-1.88314	0.0143228	5.74077	0.0270964	1.05713
RNASEL	RNASEL	0.353895	0.844364	0.0790764	0.124271	3.43124	-0.443566	-1.35996	0.103448	2.96205	-0.469192	-1.38433	0.0907318	-0.912757	-1.88264	0.00158239	3.87481	0.0131041	0.912757
HNRNPA2B1	HNRNPA2B1	0.143867	0.87799	0.091187	0.0776154	11.0134	-0.496545	-1.41083	0.0158322	10.5977	-0.415671	-1.33392	0.109949	-0.912215	-1.88193	0.00236072	11.5099	0.00486118	0.912215
ARX	ARX	0.299506	1	0.24951	0.399426	2.05441	-0.718402	-1.64536	0.0713862	1.86165	-0.192756	-1.14294	0.583851	-0.911158	-1.88055	0.0390271	2.77281	0.105759	0.911158
TAOK2	TAOK2	0.305022	1	0.25082	0.47451	6.20392	-1.02015	-2.02814	0.0744745	6.31366	0.10974	1.07903	0.820276	-0.910414	-1.87959	0.0396051	7.22407	0.152523	1.02015
FLNA	FLNA	0.221402	0.837483	0.113857	0.0866396	10.5804	-0.516392	-1.43037	0.0402588	10.1867	-0.393746	-1.3138	0.077878	-0.910137	-1.87922	0.00453738	11.0968	0.00730559	0.910137
RHOBTB1	RHOBTB1	0.795562	0.837483	0.177505	0.288404	4.20518	-0.179265	-1.13231	0.478319	3.4755	-0.729678	-1.65827	0.081393	-0.908943	-1.87767	0.0147906	4.38445	0.0581936	0.908943
FSCN1	FSCN1	0.294441	1	0.112151	0.25172	9.80797	-0.613316	-1.52977	0.0693556	9.5129	-0.295068	-1.22694	0.37896	-0.908384	-1.87694	0.00424676	10.4213	0.0461761	0.908384
LYRM1	LYRM1	0.686515	1	0.219155	0.745245	3.88521	-0.712325	-1.63844	0.362269	3.68931	-0.195899	-1.14544	0.780425	-0.908224	-1.87673	0.0241517	4.59754	0.436985	0.908224
SOX15	SOX15	0.830943	1	0.628596	0.813419	2.14717	-0.559464	-1.47372	0.520254	1.79857	-0.348601	-1.27333	0.267765	-0.908065	-1.87653	0.281032	2.70663	0.53523	0.908065
PITPNA-AS1	PITPNA-AS1	0.663343	1	0.507078	0.738752	3.28485	-0.468267	-1.38345	0.340968	2.84513	-0.439726	-1.35635	0.490995	-0.907993	-1.87643	0.18575	3.75312	0.429335	0.907993
RPH3AL	RPH3AL	0.50328	1	0.2551	0.709885	3.16294	-0.976922	-1.96826	0.196814	3.23211	0.0691694	1.04911	0.921643	-0.907753	-1.87612	0.0408332	4.13986	0.343018	0.976922
ROCK1	ROCK1	0.318311	1	0.471683	0.707898	6.08133	-0.657306	-1.57714	0.080585	5.83088	-0.250445	-1.18957	0.679917	-0.907751	-1.87612	0.163106	6.73864	0.341329	0.907751
SCAF1	SCAF1	0.183214	1	0.0681901	0.190602	7.34123	-0.943803	-1.92359	0.0259811	7.37741	0.0361776	1.02539	0.912155	-0.907625	-1.87595	0.000944518	8.28504	0.0281827	0.943803
ZC3HAV1	ZC3HAV1	0.00837322	0.0341701	0.121069	0.00770115	7.18031	-2.94178	-7.68356	8.09e-06	9.21452	2.03421	4.096	8.54e-05	-0.907561	-1.87587	0.00567819	10.1221	1.61e-05	2.94178
CCND1	CCND1	0.142051	1	0.0877151	0.138869	9.63495	-0.805201	-1.74739	0.0154676	9.53349	-0.10146	-1.07286	0.718905	-0.906661	-1.8747	0.00216653	10.4401	0.0153817	0.906661
BPHL	BPHL	0.456622	1	0.194608	0.523277	5.01846	-0.702715	-1.62756	0.162572	4.81476	-0.203701	-1.15165	0.660431	-0.906415	-1.87438	0.018718	5.72118	0.184832	0.906415
MSS51	MSS51	0.0902846	0.794306	0.194608	0.103815	1.90931	-1.70744	-3.2658	0.00442132	2.71042	0.801113	1.74245	0.0534036	-0.906324	-1.87426	0.0187257	3.61674	0.0100236	1.70744
KRT39	KRT39	0.334557	1	0.446885	0.487997	1.58496	-1.08267	-2.11795	0.0899868	1.7618	0.176838	1.1304	0.420672	-0.905829	-1.87362	0.146907	2.66763	0.160817	1.08267
BID	BID	0.334557	1	0.128193	0.268639	3.22203	-0.564829	-1.47921	0.0897254	2.8814	-0.340637	-1.26632	0.305523	-0.905466	-1.87315	0.00657291	3.78686	0.0513202	0.905466
KIAA0664L3	KIAA0664L3	0.471021	1	0.23446	0.646927	2.61994	-0.980435	-1.97306	0.173122	2.69512	0.0751812	1.05349	0.901404	-0.905253	-1.87287	0.0345203	3.60038	0.281278	0.980435
PAX8	PAX8	0.248257	1	0.196738	0.345466	1.94429	-0.825949	-1.7727	0.0507185	1.8656	-0.0786891	-1.05606	0.828278	-0.904638	-1.87208	0.0192957	2.77023	0.0805146	0.904638
C1QL4	C1QL4	0.94623	0.960245	0.172425	0.69373	3.1638	0.347196	1.27209	0.685051	1.91232	-1.25148	-2.38086	0.164178	-0.904285	-1.87162	0.013572	2.81661	0.327327	1.25148
STK36	STK36	0.849303	0.974199	0.349951	0.591603	4.67919	-0.269511	-1.2054	0.541272	4.04451	-0.634681	-1.55259	0.172556	-0.904192	-1.8715	0.0871623	4.94871	0.236069	0.904192
PPP2R5D	PPP2R5D	0.211825	0.177222	0.105846	0.0556184	6.12151	0.483258	1.3979	0.0361864	4.73424	-1.38727	-2.61583	0.00154143	-0.904009	-1.87126	0.00356455	5.63825	0.00141926	1.38727
TRIM14	TRIM14	0.0255547	0.495221	0.184788	0.0557468	7.26771	-1.93554	-3.82523	0.000199257	8.29933	1.03163	2.04433	0.0131837	-0.903918	-1.87114	0.0161749	9.20325	0.00143318	1.93554
CCIN	CCIN	0.216218	0.913807	0.411913	0.35174	1.58496	-1.27849	-2.42585	0.0384745	1.96028	0.375314	1.29712	0.135732	-0.903174	-1.87018	0.119991	2.86345	0.0831939	1.27849
CILP2	CILP2	0.206762	1	0.22566	0.206298	1.58496	-0.902997	-1.86995	0.0333045	1.58496	0	1	1	-0.902997	-1.86995	0.0310119	2.48796	0.0330216	0.902997
CENPH	CENPH	0.203497	1	0.128251	0.224912	3.18752	-0.951749	-1.93422	0.0323679	3.23663	0.0491043	1.03462	0.873899	-0.902644	-1.86949	0.00658642	4.13927	0.0381206	0.951749
ABHD14B	ABHD14B	0.363326	1	0.0839937	0.206443	7.35141	-0.489489	-1.40395	0.107898	6.9383	-0.413112	-1.33155	0.204931	-0.902601	-1.86943	0.00189071	7.8409	0.0330546	0.902601
C1orf56	C1orf56	0.652272	1	0.432934	0.732334	3.31923	-0.571739	-1.48631	0.316796	2.98857	-0.330657	-1.25759	0.610321	-0.902395	-1.86917	0.131399	3.89096	0.419872	0.902395
TRAP1	TRAP1	0.241683	1	0.173485	0.302877	7.16778	-0.643008	-1.56158	0.0480794	6.9085	-0.259277	-1.19688	0.464968	-0.902284	-1.86902	0.0138113	7.81079	0.0632825	0.902284
LYSMD2	LYSMD2	1	0.741555	0.4022	0.544035	2.70646	-0.0770044	-1.05483	0.869648	1.88129	-0.825178	-1.77175	0.0424051	-0.902182	-1.86889	0.114188	2.78347	0.199471	0.902182
NUDT6	NUDT6	0.186289	1	0.349421	0.535605	3.5779	-0.480926	-1.39564	0.0274555	3.15677	-0.42113	-1.33898	0.395872	-0.902056	-1.86873	0.0864368	4.05883	0.193394	0.902056
OR51Q1	OR51Q1	0.577224	0.683429	0.49568	0.461179	3.91734	1.168	2.247	0.2505	1.84811	-2.06923	-4.19663	0.0316834	-0.901228	-1.86766	0.17839	2.74934	0.14416	2.06923
ENC1	ENC1	0.323456	0.684941	0.100967	0.0776154	7.12646	-0.335272	-1.26162	0.0834831	6.56094	-0.565516	-1.47992	0.0320387	-0.900789	-1.86709	0.00309547	7.46173	0.00472722	0.900789
RNF133	RNF133	0.497872	0.596558	0.154226	0.268639	3.63816	0.795602	1.7358	0.192139	1.94199	-1.69618	-3.24041	0.0212451	-0.900574	-1.86681	0.010598	2.84256	0.0513268	1.69618
KLHDC9	KLHDC9	0.871959	1	0.584933	0.831577	3.44856	-0.339664	-1.26546	0.567575	2.88783	-0.560724	-1.47501	0.498442	-0.900388	-1.86657	0.243371	3.78822	0.560527	0.900388
KRT75	KRT75	0.0131193	0.302215	0.107776	0.021424	6.53403	-1.98264	-3.95215	4.95e-05	7.6165	1.08247	2.11765	0.00419702	-0.900172	-1.86629	0.00382959	8.51667	0.000184669	1.98264
CTNS	CTNS	0.866912	0.838417	0.361919	0.542884	5.22336	-0.253829	-1.19237	0.560098	4.579	-0.644355	-1.56304	0.0846463	-0.898184	-1.86372	0.0935669	5.47719	0.19839	0.898184
PLEKHM1P	PLEKHM1P	0.254674	0.890085	0.0965598	0.114316	5.33943	-0.460819	-1.37632	0.0532967	4.9027	-0.436733	-1.35354	0.116725	-0.897553	-1.8629	0.00275156	5.80025	0.011547	0.897553
HTATIP2	HTATIP2	0.67508	1	0.485854	0.732334	3.12097	-0.444494	-1.36084	0.352755	2.66792	-0.453049	-1.36893	0.462174	-0.897543	-1.86289	0.17186	3.56546	0.410221	0.897543
CPNE1	CPNE1	0.680224	1	0.398924	0.732334	4.20211	-0.533352	-1.44729	0.356815	3.83802	-0.364085	-1.28707	0.523634	-0.897438	-1.86275	0.11249	4.73546	0.382761	0.897438
MOB1A	MOB1A	0.114651	1	0.134652	0.0902656	7.20551	-0.800544	-1.74176	0.0100118	7.10904	-0.0964697	-1.06915	0.620991	-0.897013	-1.86221	0.00749289	8.00606	0.00799421	0.897013
IPO5	IPO5	0.246437	0.853162	0.124751	0.133136	8.5209	-0.415119	-1.33341	0.0498964	8.03955	-0.481357	-1.39606	0.0967978	-0.896475	-1.86151	0.00607146	8.93602	0.014446	0.896475
ITGB7	ITGB7	0.578477	1	0.40832	0.732334	2.45349	-0.573673	-1.48831	0.252239	2.13077	-0.322721	-1.25069	0.622948	-0.896394	-1.86141	0.117944	3.02717	0.392028	0.896394
RXRB	RXRB	1	0.495221	0.233402	0.323337	5.21024	0.109875	1.07914	0.793117	4.205	-1.00524	-2.00728	0.0131432	-0.895368	-1.86008	0.0342307	5.10036	0.0712133	1.00524
FAM181B	FAM181B	0.22577	1	0.248919	0.244332	1.58496	-0.894747	-1.85928	0.0416605	1.58496	0	1	1	-0.894747	-1.85928	0.0388938	2.47971	0.0437002	0.894747
PDPK1	PDPK1	0.0800954	1	0.281707	0.328099	5.48376	-0.909324	-1.87817	0.00276457	5.49856	0.0148015	1.01031	0.970676	-0.894523	-1.85899	0.0506558	6.39308	0.0733139	0.909324
ZNF622	ZNF622	0.939635	0.978082	0.466926	0.661873	4.85123	-0.164965	-1.12114	0.676438	4.12222	-0.729013	-1.65751	0.176705	-0.893979	-1.85829	0.159506	5.0162	0.295379	0.893979
ANXA11	ANXA11	0.323314	1	0.0529151	0.170058	9.29375	-0.542035	-1.45602	0.0833687	8.94201	-0.351746	-1.2761	0.24172	-0.893781	-1.85804	0.000382955	9.83579	0.0223845	0.893781
RANBP9	RANBP9	0.207888	1	0.15308	0.241806	5.30166	-0.655499	-1.57516	0.0336408	5.0637	-0.237957	-1.17932	0.462158	-0.893455	-1.85762	0.0104523	5.95716	0.0431092	0.893455
OR4C46	OR4C46	0.459702	1	0.449517	0.697263	2.44309	-0.87297	-1.83143	0.164965	2.42261	-0.0204847	-1.0143	0.970274	-0.893455	-1.85762	0.148183	3.31606	0.331025	0.893455
DCXR	DCXR	0.311122	1	0.102152	0.188021	6.90345	-0.57808	-1.49286	0.0769808	6.58815	-0.315303	-1.24427	0.253105	-0.893383	-1.85753	0.00321526	7.48153	0.0275029	0.893383
C1orf65	C1orf65	0.334557	1	0.188016	0.290717	1.80875	-0.669557	-1.59058	0.0935281	1.58496	-0.223792	-1.1678	0.37602	-0.89335	-1.85748	0.0172024	2.47831	0.0590199	0.89335
HS3ST3A1	HS3ST3A1	0.481811	1	0.40343	0.71743	4.10785	-0.750911	-1.68286	0.181217	3.96569	-0.142161	-1.10356	0.815236	-0.893072	-1.85713	0.114903	4.85876	0.350027	0.893072
ARL4C	ARL4C	0.0867376	1	0.204262	0.171217	4.45214	-0.956922	-1.94116	0.00380578	4.51609	0.0639491	1.04532	0.827427	-0.892973	-1.857	0.0210862	5.40906	0.0226918	0.956922
RPS6KB2	RPS6KB2	0.280449	1	0.121069	0.269319	6.44505	-0.63456	-1.55246	0.063892	6.18668	-0.258365	-1.19612	0.442267	-0.892924	-1.85694	0.00567411	7.07961	0.0515397	0.892924
HSD11B1L	HSD11B1L	0.339539	1	0.341138	0.627407	2.06327	-0.879387	-1.83959	0.0961183	2.04992	-0.0133591	-1.0093	0.982076	-0.892746	-1.85671	0.0814395	2.94266	0.264319	0.892746
CS	CS	0.199221	1	0.115186	0.161642	7.48711	-0.602052	-1.51787	0.0310222	7.19675	-0.290356	-1.22294	0.300912	-0.892408	-1.85627	0.00492626	8.08916	0.0201566	0.892408
ADAM21P1	ADAM21P1	0.0147771	1	0.102373	0.0436221	1.58496	-1.0689	-2.09783	7.46e-05	1.7618	0.176838	1.1304	0.420672	-0.89206	-1.85582	0.00324191	2.65386	0.000712465	1.0689
CKAP4	CKAP4	0.0771355	0.898558	0.161008	0.101749	7.5194	-1.50618	-2.84057	0.00245568	8.13408	0.614681	1.53122	0.124418	-0.891501	-1.85511	0.0117681	9.02558	0.00976419	1.50618
OR2AT4	OR2AT4	0.858706	1	0.226348	0.835209	2.52272	-0.511383	-1.42542	0.552155	2.14315	-0.379577	-1.30096	0.65116	-0.89096	-1.85441	0.0312746	3.03411	0.565834	0.89096
ZMYM3	ZMYM3	0.764361	0.667764	0.154226	0.143925	6.97073	-0.120763	-1.08731	0.444187	6.20075	-0.769978	-1.70524	0.030257	-0.890742	-1.85413	0.0105913	7.09149	0.016419	0.890742
IFT81	IFT81	0.557297	1	0.217119	0.523709	2.3325	-0.467163	-1.38239	0.236737	1.90931	-0.423191	-1.34089	0.381628	-0.890354	-1.85363	0.0236415	2.79966	0.185223	0.890354
NEURL4	NEURL4	0.501913	0.889918	0.18235	0.279124	4.2275	-0.382908	-1.30397	0.195369	3.72116	-0.506337	-1.42044	0.115922	-0.889245	-1.85221	0.0156675	4.6104	0.0542577	0.889245
TRABD	TRABD	0.442673	0.829012	0.171045	0.185865	6.55328	-0.250217	-1.18939	0.151373	5.91427	-0.639014	-1.55726	0.0642574	-0.889231	-1.85219	0.01334	6.8035	0.0262713	0.889231
FAM82A2	FAM82A2	0.992134	0.583329	0.513825	0.719713	4.93458	-0.208996	-1.15588	0.745851	4.255	-0.679581	-1.60167	0.0200199	-0.888577	-1.85135	0.1899	5.14357	0.352712	0.888577
ZC2HC1A	ZC2HC1A	0.128441	1	0.229553	0.289738	4.88531	-0.556893	-1.4711	0.0127732	4.55367	-0.331637	-1.25844	0.323955	-0.88853	-1.85129	0.0327228	5.4422	0.0586437	0.88853
LOC643529	LOC643529	0.511838	1	0.196417	0.422255	1.90931	-0.564143	-1.47851	0.203112	1.58496	-0.324344	-1.2521	0.327749	-0.888488	-1.85123	0.0191725	2.47345	0.120721	0.888488
ASXL3	ASXL3	0.646604	1	0.4734	0.696661	1.80875	-0.66458	-1.58511	0.311447	1.58496	-0.223792	-1.1678	0.37602	-0.888372	-1.85109	0.163993	2.47333	0.330459	0.888372
HLCS	HLCS	0.455328	1	0.300623	0.446348	3.44675	-0.454697	-1.37049	0.161717	3.01332	-0.433433	-1.35044	0.22917	-0.888129	-1.85077	0.0624793	3.90145	0.134645	0.888129
RPL10	RPL10	0.0827251	1	0.127478	0.0980512	10.9641	-0.750038	-1.68184	0.00333618	10.826	-0.138088	-1.10045	0.584187	-0.888126	-1.85077	0.00641803	11.7141	0.0090748	0.888126
TTL	TTL	0.639348	1	0.143343	0.420463	6.61461	-0.376992	-1.29863	0.304621	6.10416	-0.510453	-1.4245	0.229482	-0.887444	-1.8499	0.00900283	6.9916	0.117451	0.887444
ABT1	ABT1	0.127038	1	0.255713	0.355561	5.76067	-0.603384	-1.51928	0.0124549	5.47664	-0.284026	-1.21759	0.448438	-0.88741	-1.84985	0.041091	6.36405	0.0844509	0.88741
SMAD3	SMAD3	0.147303	1	0.100358	0.185865	7.68117	-0.872852	-1.83128	0.0172233	7.66778	-0.0133929	-1.00933	0.966693	-0.886245	-1.84836	0.00305268	8.55402	0.0263202	0.886245
FOXL2	FOXL2	0.303547	1	0.468456	0.607405	2.3195	-1.11584	-2.1672	0.0735017	2.54955	0.230053	1.17288	0.693505	-0.885783	-1.84777	0.160895	3.43534	0.249445	1.11584
KIAA0319	KIAA0319	1	0.781213	0.672147	0.795728	3.0603	-0.0115089	-1.00801	0.989001	2.18638	-0.873921	-1.83264	0.0495156	-0.88543	-1.84731	0.336409	3.07181	0.506158	0.88543
ST8SIA4	ST8SIA4	0.221542	1	0.19768	0.33976	2.17774	-0.839283	-1.78916	0.0403055	2.1319	-0.0458345	-1.03228	0.90128	-0.885117	-1.84691	0.0196105	3.01702	0.077621	0.885117
C2orf29	C2orf29	0.394845	1	0.137098	0.522557	5.07717	-0.929802	-1.90501	0.126042	5.12202	0.0448488	1.03158	0.929749	-0.884953	-1.8467	0.00786616	6.00697	0.18431	0.929802
CHD3	CHD3	1	0.766147	0.210496	0.261045	6.92292	-0.00905638	-1.0063	0.967366	6.04715	-0.875768	-1.83499	0.0470453	-0.884825	-1.84654	0.0223746	6.93197	0.0487217	0.884825
FAS	FAS	0.26564	0.988809	0.441245	0.422746	4.16601	-1.44639	-2.72526	0.0575935	4.72781	0.561797	1.47611	0.183887	-0.884597	-1.84625	0.143724	5.61241	0.121055	1.44639
URM1	URM1	0.275378	1	0.113691	0.360704	6.50126	-0.837744	-1.78725	0.0608717	6.4545	-0.0467651	-1.03295	0.908753	-0.884509	-1.84614	0.00447631	7.33901	0.0870564	0.884509
USP12	USP12	0.757749	0.863227	0.11818	0.312468	6.51377	-0.258065	-1.19587	0.436516	5.88738	-0.626385	-1.54369	0.10129	-0.88445	-1.84606	0.00527009	6.77183	0.0666132	0.88445
SLC9A3R2	SLC9A3R2	0.0475267	1	0.0532225	0.0236815	8.77374	-1.07862	-2.11201	0.000699798	8.96826	0.194519	1.14434	0.320825	-0.884097	-1.84561	0.0003947	9.85235	0.000226386	1.07862
HADH	HADH	0.695085	0.551954	0.131515	0.0975273	6.07748	-0.16437	-1.12068	0.370523	5.35829	-0.71919	-1.64626	0.0169484	-0.88356	-1.84492	0.00707344	6.24185	0.00898414	0.88356
HOXD-AS2	HOXD-AS2	0.839036	0.684941	0.182317	0.311205	3.14826	0.259203	1.19682	0.529684	2.00553	-1.14273	-2.20798	0.0319627	-0.883525	-1.84488	0.0156488	2.88906	0.0661078	1.14273
RHPN1-AS1	RHPN1-AS1	0.470895	1	0.573559	0.761328	3.21077	-0.715586	-1.64215	0.172934	3.04319	-0.16758	-1.12317	0.805443	-0.883166	-1.84442	0.233145	3.92635	0.457372	0.883166
DTX2P1-UPK3BP1-PMS2P11	DTX2P1-UPK3BP1-PMS2P11	1	0.655454	0.261895	0.388156	4.01276	0.083163	1.05934	0.845046	3.04664	-0.966113	-1.95357	0.0284103	-0.88295	-1.84414	0.0431975	3.92959	0.100574	0.966113
CCT7	CCT7	0.225764	1	0.240401	0.335832	7.12865	-0.461029	-1.37652	0.0416299	6.70709	-0.421556	-1.33937	0.241344	-0.882585	-1.84368	0.0363708	7.58968	0.0761068	0.882585
SIDT1	SIDT1	0.049518	0.743271	0.135657	0.0689133	4.99744	-1.6386	-3.11364	0.000787625	5.75351	0.756063	1.68888	0.042539	-0.882538	-1.84362	0.00765311	6.63604	0.00274067	1.6386
CPNE8	CPNE8	0.201943	1	0.386072	0.336016	5.63378	-1.24157	-2.36455	0.0317707	5.99299	0.359208	1.28272	0.211287	-0.882359	-1.84339	0.105883	6.87535	0.0762294	1.24157
IGSF1	IGSF1	0.795562	1	0.617361	0.803568	1.88129	-0.58578	-1.50085	0.481836	1.58496	-0.296323	-1.22801	0.33723	-0.882103	-1.84306	0.270118	2.46707	0.517473	0.882103
PARP4	PARP4	0.211825	1	0.138304	0.174977	7.0685	-0.586601	-1.5017	0.0368445	6.77332	-0.295185	-1.22704	0.273399	-0.881786	-1.84266	0.00806164	7.6551	0.0235096	0.881786
OR4K17	OR4K17	0.326899	1	0.433356	0.514595	1.94429	-1.10066	-2.14453	0.084733	2.16329	0.219006	1.16393	0.572786	-0.881654	-1.84249	0.132048	3.04494	0.179651	1.10066
KRTAP6-3	KRTAP6-3	0.0915504	1	0.199917	0.113413	1.58496	-1.05828	-2.08244	0.004901	1.7618	0.176838	1.1304	0.420672	-0.881438	-1.84221	0.020155	2.64324	0.0114122	1.05828
SH2D6	SH2D6	0.145544	1	0.183713	0.128278	1.78427	-0.879418	-1.83963	0.0162619	1.78227	-0.00200584	-1.00139	0.98973	-0.881423	-1.84219	0.0159701	2.66369	0.0136908	0.881423
HIST1H1C	HIST1H1C	0.5372	1	0.219155	0.429108	6.92562	-0.519142	-1.4331	0.22074	6.564	-0.361622	-1.28487	0.278192	-0.880764	-1.84135	0.0248947	7.44476	0.12498	0.880764
STUB1	STUB1	0.714197	1	0.394214	0.732334	6.03322	-0.404245	-1.3234	0.38826	5.55689	-0.476329	-1.3912	0.464853	-0.880574	-1.84111	0.11046	6.43746	0.389805	0.880574
CARM1	CARM1	0.0980749	1	0.116992	0.101195	7.51087	-0.641737	-1.56021	0.00570729	7.27218	-0.238693	-1.17992	0.360276	-0.880431	-1.84092	0.00511996	8.15261	0.00968676	0.880431
EPN1	EPN1	0.903034	1	0.72988	0.934556	3.26049	-0.460588	-1.3761	0.628348	2.8408	-0.419689	-1.33764	0.580237	-0.880277	-1.84073	0.395969	3.72108	0.70443	0.880277
C1orf204	C1orf204	0.349757	1	0.408359	0.537075	1.83062	-0.920943	-1.89335	0.101465	1.87157	0.0409522	1.02879	0.909015	-0.879991	-1.84036	0.118039	2.75156	0.194432	0.920943
CHCHD10	CHCHD10	0.656048	0.666878	0.0708752	0.0981576	6.75088	-0.230332	-1.17311	0.32443	6.10148	-0.649401	-1.56852	0.029879	-0.879733	-1.84003	0.00115457	6.98122	0.0090988	0.879733
CD68	CD68	0.0311279	0.189844	0.0662582	0.0299855	5.86042	-2.60685	-6.09172	0.000277656	7.58775	1.72733	3.31114	0.00176981	-0.879523	-1.83977	0.000814935	8.46727	0.000315561	2.60685
RAC1	RAC1	0.0579347	1	0.0618528	0.0222864	9.11671	-0.796221	-1.73655	0.00120268	9.03343	-0.0832819	-1.05943	0.634276	-0.879503	-1.83974	0.000680537	9.91293	0.000204551	0.879503
SPATA17	SPATA17	1	0.898558	0.569635	0.732334	3.10526	0.0157244	1.01096	0.982015	2.21044	-0.894815	-1.85937	0.123259	-0.879091	-1.83922	0.230591	3.08954	0.413379	0.894815
FSTL3	FSTL3	0.0883567	1	0.183559	0.106938	3.6838	-1.21207	-2.3167	0.00402662	4.01683	0.333028	1.25965	0.232726	-0.879046	-1.83916	0.0159126	4.89588	0.0104891	1.21207
VANGL1	VANGL1	0.614591	1	0.232791	0.716372	4.95417	-0.637399	-1.55552	0.280391	4.71255	-0.241614	-1.18231	0.695421	-0.879013	-1.83912	0.0340181	5.59157	0.348982	0.879013
BTN2A2	BTN2A2	0.192092	0.9514	0.373409	0.326305	3.70031	-1.54242	-2.91282	0.0288922	4.36417	0.663851	1.58431	0.1591	-0.878567	-1.83855	0.0992467	5.24273	0.0725837	1.54242
CDV3	CDV3	0.621076	1	0.062477	0.565946	7.93867	-0.552285	-1.46641	0.285438	7.61241	-0.326257	-1.25376	0.514891	-0.878542	-1.83852	0.000701137	8.49095	0.215826	0.878542
PCDHB7	PCDHB7	0.464505	1	0.468872	0.587853	1.63743	-0.877503	-1.83719	0.168414	1.63682	-0.000613782	-1.00043	0.996756	-0.878116	-1.83797	0.161186	2.51493	0.233123	0.878116
FAM200B	FAM200B	0.369772	1	0.319154	0.571974	4.14481	-0.739188	-1.66924	0.111513	4.00588	-0.138924	-1.10108	0.771167	-0.878111	-1.83797	0.072036	4.88399	0.221757	0.878111
AKT1	AKT1	0.380169	1	0.36398	0.592793	5.69838	-0.9002	-1.86632	0.117016	5.72047	0.0220893	1.01543	0.963618	-0.878111	-1.83797	0.0948505	6.59858	0.237253	0.9002
CERKL	CERKL	0.759333	1	0.362085	0.690469	1.99243	-0.470216	-1.38532	0.438049	1.58496	-0.407464	-1.32635	0.309146	-0.87768	-1.83742	0.0937948	2.46264	0.324645	0.87768
FARS2	FARS2	0.613062	1	0.692937	0.88202	3.70406	-0.633644	-1.55148	0.278721	3.46027	-0.243781	-1.18409	0.788583	-0.877425	-1.83709	0.359555	4.3377	0.638225	0.877425
TTC30B	TTC30B	0.402801	1	0.261313	0.471721	3.59424	-0.494121	-1.40846	0.130025	3.21159	-0.382645	-1.30373	0.371464	-0.876765	-1.83625	0.0429954	4.08836	0.150972	0.876765
MYLK	MYLK	1	1	0.647642	0.795985	4.17704	0.170582	1.12551	0.797021	3.12984	-1.04719	-2.06651	0.282413	-0.876612	-1.83606	0.299142	4.00646	0.506654	1.04719
THPO	THPO	0.302097	1	0.30653	0.508507	2.37694	-1.02567	-2.0359	0.0727733	2.526	0.14906	1.10885	0.765008	-0.876608	-1.83605	0.0648118	3.4026	0.175229	1.02567
LOC100505687	LOC100505687	0.427408	1	0.393306	0.567981	4.13355	-0.323045	-1.25097	0.14223	3.58049	-0.553056	-1.46719	0.26587	-0.876102	-1.83541	0.110073	4.4566	0.218121	0.876102
OR6C68	OR6C68	0.470823	1	0.3665	0.594687	1.97076	-0.769902	-1.70515	0.1727	1.8656	-0.105167	-1.07562	0.782169	-0.875069	-1.8341	0.0962306	2.74066	0.238478	0.875069
TMCC2	TMCC2	0.909131	0.777959	0.334114	0.396708	4.44027	0.143141	1.10431	0.63675	3.42294	-1.01734	-2.02418	0.0488936	-0.874195	-1.83298	0.0783666	4.29713	0.104334	1.01734
RUNX1	RUNX1	0.951194	1	0.572742	0.732334	2.92228	-0.204984	-1.15267	0.691009	2.25319	-0.669093	-1.59007	0.215583	-0.874077	-1.83283	0.23273	3.12727	0.41482	0.874077
PITPNM3	PITPNM3	1	0.837483	0.219155	0.496994	2.43813	-0.0724701	-1.05152	0.882062	1.63682	-0.801313	-1.74269	0.0770059	-0.873783	-1.83246	0.0289822	2.5106	0.166843	0.873783
RHOQ	RHOQ	0.298489	1	0.302911	0.545421	5.90294	-0.702144	-1.62692	0.0708426	5.73134	-0.171598	-1.12631	0.726646	-0.873741	-1.83241	0.063336	6.60508	0.200267	0.873741
KDM4E	KDM4E	0.161185	0.913655	0.479802	0.34868	1.58496	-1.47418	-2.77826	0.0202779	2.18638	0.601414	1.5172	0.134963	-0.872769	-1.83117	0.167643	3.05915	0.0818334	1.47418
FRMD5	FRMD5	0.185558	1	0.393327	0.38449	3.29171	-1.57409	-2.97747	0.0271633	3.99315	0.701446	1.62613	0.24703	-0.872642	-1.83101	0.110116	4.8658	0.098349	1.57409
NMI	NMI	0.00837322	0.164123	0.0954302	0.0121391	5.21456	-2.11814	-4.34133	1.5e-05	6.46006	1.2455	2.371	0.00135652	-0.872641	-1.83101	0.00268727	7.3327	4.53e-05	2.11814
DFNB31	DFNB31	0.181275	1	0.288126	0.299396	5.39505	-1.19058	-2.28245	0.0255051	5.71384	0.318788	1.24728	0.360921	-0.871797	-1.82994	0.0566712	6.58564	0.0618081	1.19058
HMGB3	HMGB3	0.252253	1	0.31648	0.471066	7.41563	-0.353817	-1.27794	0.052378	6.89769	-0.517934	-1.4319	0.255498	-0.871751	-1.82988	0.0702983	7.76944	0.150555	0.871751
UPK3BL	UPK3BL	0.184856	0.86518	0.0894217	0.0776154	5.30565	-0.472862	-1.38786	0.0264715	4.90704	-0.398613	-1.31824	0.104686	-0.871476	-1.82953	0.00224526	5.77851	0.00485374	0.871476
PPP1R26	PPP1R26	0.194347	1	0.171045	0.185865	5.35202	-0.775098	-1.71131	0.0295584	5.25604	-0.0959749	-1.06879	0.674037	-0.871073	-1.82902	0.0133346	6.12711	0.0266419	0.871073
SMTN	SMTN	0.15637	1	0.219155	0.254121	7.01721	-0.48132	-1.39602	0.0192588	6.62746	-0.389747	-1.31016	0.228998	-0.871067	-1.82902	0.0254161	7.49853	0.046788	0.871067
GNS	GNS	0.125054	1	0.188208	0.239042	6.41522	-0.819832	-1.7652	0.0120547	6.36426	-0.0509589	-1.03595	0.877805	-0.870791	-1.82867	0.0172291	7.23505	0.0422832	0.870791
ATG4D	ATG4D	0.334557	0.464139	0.385888	0.242867	4.58111	0.652871	1.57229	0.0909561	3.05829	-1.52282	-2.87352	0.0113531	-0.869946	-1.82759	0.105642	3.92823	0.0433332	1.52282
NDUFS7	NDUFS7	0.19507	1	0.219411	0.295758	4.53074	-0.697647	-1.62186	0.029912	4.35906	-0.171679	-1.12637	0.57814	-0.869326	-1.82681	0.0291545	5.22839	0.0606012	0.869326
NFIC	NFIC	0.124564	1	0.229494	0.281055	6.96739	-0.731872	-1.66079	0.0119671	6.83008	-0.137308	-1.09985	0.667064	-0.86918	-1.82662	0.0326762	7.69926	0.054881	0.86918
LIME1	LIME1	1	1	0.280943	0.705759	4.13614	0.0473837	1.03339	0.938005	3.21969	-0.916451	-1.88747	0.21673	-0.869067	-1.82648	0.050443	4.08876	0.339144	0.916451
GYG1	GYG1	0.561334	1	0.30255	0.528949	1.86165	-0.592165	-1.50751	0.239316	1.58496	-0.276692	-1.21141	0.345342	-0.868856	-1.82621	0.0632433	2.45382	0.188775	0.868856
USP19	USP19	1	0.923881	0.439225	0.595338	3.68664	0.0257538	1.01801	0.937123	2.79232	-0.894325	-1.85874	0.141092	-0.868571	-1.82585	0.139688	3.66089	0.238822	0.894325
LETM1	LETM1	0.337113	0.818382	0.0708025	0.0776154	7.38355	-0.364485	-1.28742	0.094897	6.87947	-0.504079	-1.41822	0.0578702	-0.868564	-1.82585	0.00114279	7.74804	0.00572935	0.868564
PLEK2	PLEK2	0.206932	1	0.0742133	0.205456	5.49706	-0.821118	-1.76677	0.0333915	5.45007	-0.0469879	-1.03311	0.882204	-0.868106	-1.82526	0.00132233	6.31818	0.0328255	0.868106
ZDHHC11	ZDHHC11	0.705242	0.973817	0.363931	0.556487	3.46185	-0.347947	-1.27275	0.380241	2.94187	-0.519986	-1.43394	0.1721	-0.867933	-1.82505	0.0947422	3.8098	0.209482	0.867933
PP7080	PP7080	0.887721	1	0.343618	0.784283	2.79799	-0.362985	-1.28608	0.601035	2.29331	-0.504681	-1.41881	0.474086	-0.867665	-1.82471	0.082519	3.16097	0.489753	0.867665
MAFG-AS1	MAFG-AS1	0.855911	1	0.57842	0.811349	3.38431	-0.283708	-1.21732	0.549183	2.8004	-0.583912	-1.49891	0.466802	-0.86762	-1.82465	0.236419	3.66802	0.528869	0.86762
SRSF1	SRSF1	0.126105	1	0.0692482	0.0810129	10.2576	-0.706392	-1.63172	0.012325	10.0965	-0.161179	-1.1182	0.505397	-0.867571	-1.82459	0.00105153	10.964	0.00632422	0.867571
DDX17	DDX17	0.095879	0.863227	0.102152	0.0689133	8.77392	-0.483941	-1.39856	0.00541825	8.39071	-0.38321	-1.30424	0.102458	-0.86715	-1.82406	0.00320364	9.25786	0.00257968	0.86715
MUC4	MUC4	0.536087	1	0.541962	0.678294	1.58496	-0.866903	-1.82374	0.21969	1.58496	0	1	1	-0.866903	-1.82374	0.211446	2.45187	0.312247	0.866903
MYPOP	MYPOP	0.733674	1	0.253353	0.745245	2.92663	-0.56156	-1.47586	0.411488	2.62138	-0.305258	-1.23564	0.642496	-0.866818	-1.82364	0.0403952	3.48819	0.437012	0.866818
MAFK	MAFK	0.127578	1	0.0894217	0.139462	5.28136	-0.867234	-1.82416	0.0126379	5.2821	0.000736633	1.00051	0.99793	-0.866497	-1.82323	0.00226884	6.1486	0.0156259	0.867234
PLEKHA6	PLEKHA6	0.172197	1	0.360279	0.509306	4.20686	-0.73085	-1.65962	0.0231757	4.07142	-0.135442	-1.09843	0.764056	-0.866291	-1.82297	0.0927966	4.93771	0.175675	0.866291
OMP	OMP	1	0.745789	0.219155	0.324547	3.04074	0.03153	1.0221	0.921898	2.14315	-0.897593	-1.86296	0.0434447	-0.866063	-1.82268	0.0255469	3.00921	0.0719118	0.897593
ALOX12	ALOX12	0.0570196	1	0.288126	0.185865	1.80875	-1.43967	-2.71258	0.00113261	2.3825	0.573741	1.48838	0.209171	-0.865927	-1.82251	0.0567654	3.24842	0.026629	1.43967
OR1A2	OR1A2	0.41646	1	0.268635	0.528949	2.25146	-0.575788	-1.49049	0.136931	1.96179	-0.289678	-1.22237	0.521636	-0.865467	-1.82193	0.0457463	2.82725	0.188751	0.865467
LINC00667	LINC00667	0.568764	0.940822	0.250333	0.420014	2.9287	-0.481885	-1.39657	0.244478	2.54597	-0.382732	-1.30381	0.151228	-0.864617	-1.82086	0.0393123	3.41059	0.117265	0.864617
RTN3	RTN3	0.262351	1	0.340637	0.422255	2.06866	-1.04839	-2.06821	0.0560001	2.25243	0.183777	1.13585	0.606803	-0.864609	-1.82085	0.0809414	3.11704	0.11941	1.04839
LOC100130987	LOC100130987	0.204888	1	0.324715	0.482699	2.67328	-0.596755	-1.51231	0.0327367	2.40543	-0.267852	-1.20401	0.527547	-0.864607	-1.82084	0.0742663	3.27004	0.15759	0.864607
REC8	REC8	0.0251652	0.379209	0.16442	0.041864	3.87428	-1.79229	-3.46363	0.000183811	4.80271	0.928423	1.90319	0.00647901	-0.863864	-1.81991	0.012136	5.66657	0.000659845	1.79229
MTERFD3	MTERFD3	0.742851	1	0.708596	0.773996	4.75566	0.224611	1.16846	0.419152	3.66769	-1.08796	-2.12574	0.269086	-0.863353	-1.81926	0.375205	4.53105	0.475928	1.08796
SERAC1	SERAC1	0.863662	0.818382	0.273808	0.463021	3.56589	0.3108	1.2404	0.557292	2.39195	-1.17394	-2.25626	0.0591281	-0.863136	-1.81899	0.0476039	3.25509	0.145426	1.17394
IMMP2L	IMMP2L	0.192773	1	0.17048	0.216956	4.49714	-0.898337	-1.86392	0.0290688	4.53246	0.0353224	1.02479	0.896321	-0.863015	-1.81884	0.0132304	5.39548	0.0357806	0.898337
QSOX1	QSOX1	0.0139103	0.844364	0.0566663	0.00262616	8.5805	-1.1716	-2.25261	6.02e-05	8.8897	0.3092	1.23902	0.0899293	-0.862398	-1.81806	0.000451435	9.7521	3.15e-06	1.1716
ZFAND3	ZFAND3	0.132276	1	0.138817	0.162083	6.02008	-0.841281	-1.79164	0.01352	5.99907	-0.021008	-1.01467	0.937487	-0.862289	-1.81792	0.00815824	6.86136	0.0202507	0.862289
WWP2	WWP2	1	0.970898	0.317877	0.572839	5.44878	-0.0762938	-1.05431	0.836667	4.66293	-0.785851	-1.72411	0.169965	-0.862145	-1.81774	0.0714183	5.52507	0.222281	0.862145
MYO18A	MYO18A	0.695098	1	0.280197	0.701763	4.50678	-0.497812	-1.41207	0.370572	4.14288	-0.363905	-1.2869	0.500949	-0.861717	-1.8172	0.0498996	5.00459	0.335066	0.861717
SRCAP	SRCAP	0.13144	1	0.186736	0.217657	6.83982	-0.883954	-1.84543	0.0133506	6.86231	0.0224905	1.01571	0.942383	-0.861463	-1.81688	0.016835	7.72377	0.035938	0.883954
NR2F1	NR2F1	1	0.325057	0.0839937	0.0688295	8.05915	0.047018	1.03313	0.796046	7.15075	-0.908401	-1.87696	0.00484227	-0.861383	-1.81678	0.00181601	8.01214	0.00232188	0.908401
CTAGE9	CTAGE9	0.764486	0.970898	0.599713	0.732334	4.02306	1.1326	2.19254	0.444401	2.02915	-1.99391	-3.98315	0.16996	-0.861305	-1.81668	0.255632	2.89046	0.399754	1.99391
TRIM11	TRIM11	0.462967	1	0.244513	0.459736	4.72271	-0.485933	-1.40049	0.1671	4.34735	-0.375364	-1.29717	0.342445	-0.861297	-1.81667	0.0375785	5.20864	0.143185	0.861297
KRTAP10-4	KRTAP10-4	0.868693	1	0.068962	0.606658	2.14209	-0.304097	-1.23465	0.562027	1.58496	-0.557126	-1.47133	0.29308	-0.861222	-1.81658	0.00103855	2.44618	0.248063	0.861222
LOC344595	LOC344595	0.755001	0.646902	0.422544	0.401974	5.0855	0.27376	1.20895	0.433808	3.95076	-1.13474	-2.19579	0.0270138	-0.860983	-1.81628	0.126032	4.81174	0.107762	1.13474
C2orf42	C2orf42	0.341385	1	0.428337	0.661873	2.72939	-1.16643	-2.24456	0.0969461	3.03518	0.305792	1.2361	0.676886	-0.860642	-1.81585	0.129098	3.89583	0.295972	1.16643
C17orf62	C17orf62	0.801626	0.837483	0.209621	0.317906	5.48253	-0.203007	-1.1511	0.490056	4.82511	-0.657419	-1.57726	0.0682077	-0.860426	-1.81557	0.0222011	5.68554	0.069028	0.860426
C2orf18	C2orf18	0.15672	1	0.173485	0.186587	6.20222	-0.710059	-1.63587	0.01943	6.05186	-0.150358	-1.10984	0.565443	-0.860416	-1.81556	0.0137842	6.91228	0.0272133	0.860416
HOXA9	HOXA9	0.685024	0.471837	0.115006	0.174895	5.53756	0.326971	1.25438	0.360587	4.35057	-1.18699	-2.27677	0.011852	-0.860017	-1.81506	0.00479623	5.21059	0.0234124	1.18699
ENGASE	ENGASE	0.918211	0.970898	0.439225	0.581212	4.77594	-0.0976388	-1.07002	0.647732	4.0137	-0.762235	-1.69612	0.169904	-0.859874	-1.81488	0.136061	4.87358	0.22824	0.859874
OR4F6	OR4F6	0.479087	1	0.252226	0.639796	2.13624	-0.685323	-1.60806	0.179336	1.96179	-0.174453	-1.12854	0.750885	-0.859776	-1.81476	0.0400984	2.82156	0.275072	0.859776
UBR3	UBR3	0.326113	1	0.247108	0.361666	5.18766	-0.739606	-1.66972	0.0844666	5.06762	-0.12004	-1.08676	0.640165	-0.859645	-1.81459	0.0381884	5.92727	0.0874881	0.859645
GIT1	GIT1	1	1	0.199805	0.660126	4.10892	-0.0526472	-1.03717	0.927511	3.30221	-0.806709	-1.74922	0.198136	-0.859357	-1.81423	0.0201146	4.16157	0.293298	0.859357
TTC9	TTC9	0.744699	1	0.666968	0.833338	3.57627	-0.731652	-1.66054	0.424343	3.44863	-0.127636	-1.0925	0.747274	-0.859288	-1.81414	0.320307	4.30792	0.563114	0.859288
UBE2Q1	UBE2Q1	0.207799	1	0.144921	0.323279	6.81621	-0.93837	-1.91636	0.0336077	6.89533	0.0791118	1.05637	0.844499	-0.859259	-1.81411	0.0091395	7.75459	0.0711028	0.93837
ACBD7	ACBD7	0.895644	1	0.35787	0.660322	3.67328	-0.249462	-1.18876	0.620118	3.06358	-0.6097	-1.52594	0.202325	-0.859162	-1.81398	0.0912982	3.92275	0.293445	0.859162
MRE11A	MRE11A	0.13484	0.837483	0.0896802	0.0613764	6.66548	-0.481107	-1.39581	0.0139829	6.28759	-0.377883	-1.29943	0.0761607	-0.85899	-1.81377	0.00227971	7.14658	0.00167492	0.85899
KLF10	KLF10	0.0771355	0.797137	0.191395	0.0866396	7.60455	-1.6261	-3.08677	0.00236063	8.37186	0.767311	1.70209	0.0539159	-0.858788	-1.81351	0.0178978	9.23064	0.00722687	1.6261
ULK1	ULK1	0.0625105	1	0.147621	0.0776154	5.83081	-1.00313	-2.00434	0.00139079	5.97586	0.145046	1.10577	0.51905	-0.858079	-1.81262	0.00956061	6.83394	0.00466512	1.00313
NXPH4	NXPH4	0.120994	1	0.373728	0.308263	1.60245	-1.1994	-2.29644	0.0111433	1.9443	0.341845	1.26738	0.341095	-0.857551	-1.81196	0.0994487	2.80185	0.0653114	1.1994
LOC219347	LOC219347	1	1	0.355803	0.732334	2.55318	-0.166013	-1.12195	0.78971	1.86165	-0.691524	-1.61499	0.244278	-0.857537	-1.81194	0.0900875	2.71919	0.383091	0.857537
AQP10	AQP10	0.0771355	1	0.35906	0.266939	1.83062	-1.42266	-2.68079	0.00246366	2.39588	0.565258	1.47965	0.262712	-0.8574	-1.81177	0.0919649	3.25328	0.0508664	1.42266
GLOD4	GLOD4	0.0893919	1	0.107601	0.0776154	6.12339	-0.63434	-1.55223	0.00414374	5.90115	-0.222239	-1.16654	0.35341	-0.856579	-1.81074	0.00377818	6.75773	0.00547562	0.856579
ZNF717	ZNF717	0.802919	1	0.435293	0.732334	4.49162	-0.420903	-1.33877	0.491127	4.05595	-0.435676	-1.35254	0.36325	-0.856579	-1.81074	0.133496	4.91253	0.39808	0.856579
ACIN1	ACIN1	0.1289	1	0.115186	0.133737	5.66749	-0.746007	-1.67715	0.0128756	5.55733	-0.11016	-1.07935	0.668425	-0.856168	-1.81022	0.00492529	6.4135	0.0145496	0.856168
TRIM54	TRIM54	0.30551	1	0.20318	0.326188	2.47188	-0.565812	-1.48022	0.074663	2.18184	-0.290044	-1.22268	0.375072	-0.855857	-1.80983	0.0208062	3.03769	0.0725242	0.855857
PHKB	PHKB	0.662411	1	0.424503	0.617788	6.39833	-0.405094	-1.32417	0.339958	5.94758	-0.450753	-1.36675	0.223963	-0.855846	-1.80982	0.126969	6.80342	0.256586	0.855846
SLC25A40	SLC25A40	1	1	0.173843	0.732334	4.5441	-0.00341581	-1.00237	0.996127	3.69173	-0.852373	-1.80547	0.236309	-0.855789	-1.80975	0.0139007	4.54752	0.375997	0.855789
OR6B1	OR6B1	0.457884	1	0.44423	0.645604	1.94429	-0.8288	-1.77621	0.163186	1.91764	-0.0266494	-1.01864	0.947282	-0.855449	-1.80932	0.145373	2.77308	0.280009	0.855449
FAM106A	FAM106A	0.609491	1	0.288126	0.661156	2.47975	-0.519516	-1.43347	0.276016	2.14395	-0.335803	-1.26208	0.523369	-0.855319	-1.80916	0.0562846	2.99927	0.294392	0.855319
MYH3	MYH3	0.765903	1	0.137149	0.567981	2.06327	-0.376997	-1.29864	0.445924	1.58496	-0.478312	-1.39311	0.299797	-0.855309	-1.80915	0.00787567	2.44027	0.218422	0.855309
TIMP2	TIMP2	0.0555467	1	0.504225	0.499726	7.77672	-1.16803	-2.24705	0.00103299	8.08954	0.312816	1.24213	0.595841	-0.855215	-1.80903	0.184099	8.94475	0.168793	1.16803
ASMTL	ASMTL	0.486288	1	0.36896	0.599996	3.25308	-0.353518	-1.27767	0.18442	2.7518	-0.501281	-1.41547	0.332067	-0.854799	-1.80851	0.0974083	3.6066	0.24268	0.854799
BBS1	BBS1	0.366841	0.720493	0.403462	0.348529	5.38024	0.34878	1.27348	0.109576	4.17765	-1.20258	-2.30151	0.0379413	-0.853802	-1.80726	0.114951	5.03146	0.0815659	1.20258
TAF1B	TAF1B	0.0559972	1	0.166226	0.0788973	4.87692	-1.01552	-2.02164	0.0010737	5.03864	0.161724	1.11862	0.502481	-0.8538	-1.80726	0.0125092	5.89244	0.00612298	1.01552
RGS9	RGS9	0.183564	1	0.194546	0.158169	1.7685	-0.788451	-1.72722	0.0261276	1.70325	-0.0652503	-1.04627	0.674127	-0.853702	-1.80713	0.018688	2.55695	0.0193892	0.853702
CYP11B1	CYP11B1	0.334837	1	0.35336	0.42065	1.58496	-0.853449	-1.80681	0.0939828	1.58496	0	1	1	-0.853449	-1.80681	0.0889059	2.43841	0.117523	0.853449
NFATC3	NFATC3	0.0883893	1	0.31723	0.313422	4.55843	-1.20344	-2.30288	0.00403544	4.90889	0.350456	1.27496	0.454711	-0.85298	-1.80623	0.0710985	5.76187	0.0669165	1.20344
AMMECR1	AMMECR1	0.954749	0.34914	0.0626473	0.0469148	7.01873	-0.0658174	-1.04668	0.695439	6.23176	-0.786961	-1.72544	0.00555335	-0.852778	-1.80598	0.000713638	7.08454	0.000960219	0.852778
MSTO1	MSTO1	0.110283	1	0.100253	0.130695	5.95193	-1.03429	-2.04811	0.00923706	6.13349	0.181559	1.13411	0.540678	-0.852732	-1.80592	0.00298686	6.98622	0.0140492	1.03429
HOXD8	HOXD8	0.77905	1	0.470256	0.820088	2.60245	-0.449467	-1.36554	0.46057	2.19997	-0.402481	-1.32178	0.612579	-0.851947	-1.80494	0.162211	3.05192	0.544519	0.851947
CISD3	CISD3	1	1	0.40237	0.66704	5.56921	-0.0824243	-1.0588	0.829484	4.79978	-0.76943	-1.7046	0.226039	-0.851854	-1.80482	0.114292	5.65163	0.301192	0.851854
ZSCAN22	ZSCAN22	0.132486	1	0.393097	0.504801	4.36153	-0.873109	-1.83161	0.0135669	4.38294	0.0214018	1.01495	0.964305	-0.851707	-1.80464	0.109995	5.23464	0.171987	0.873109
NEK9	NEK9	0.195975	1	0.230645	0.348529	4.96806	-0.672564	-1.5939	0.0301732	4.78922	-0.178847	-1.13198	0.609123	-0.851411	-1.80426	0.0330063	5.64063	0.0814824	0.851411
MAP4K2	MAP4K2	0.125576	1	0.317855	0.397943	3.47529	-1.03877	-2.05447	0.0121413	3.66287	0.187582	1.13885	0.685167	-0.851187	-1.80398	0.0713418	4.51405	0.104983	1.03877
MYH6	MYH6	0.0122059	1	0.514229	0.356712	1.58496	-1.51762	-2.86317	4.16e-05	2.25163	0.666667	1.5874	0.287258	-0.850949	-1.80369	0.190247	3.10258	0.0850661	1.51762
OR5H14	OR5H14	0.334557	0.837483	0.606742	0.512713	1.95327	-1.52421	-2.8763	0.0900119	2.62718	0.673904	1.59538	0.0671433	-0.85031	-1.80289	0.261124	3.47749	0.17818	1.52421
NDRG3	NDRG3	0.160132	1	0.193524	0.246897	6.10146	-0.66107	-1.58125	0.0201035	5.91298	-0.188479	-1.13956	0.540161	-0.849548	-1.80194	0.0184683	6.76253	0.0445401	0.849548
C15orf52	C15orf52	0.144341	1	0.0741587	0.0936117	4.93469	-0.730202	-1.65887	0.0160571	4.81537	-0.119327	-1.08623	0.617243	-0.849529	-1.80191	0.00130784	5.6649	0.00851097	0.849529
HOXD13	HOXD13	0.16129	1	0.597465	0.732334	2.96962	-0.973086	-1.96303	0.0203449	3.09345	0.123824	1.08962	0.866742	-0.849261	-1.80158	0.252911	3.94271	0.371747	0.973086
R3HDM2	R3HDM2	1	0.797137	0.26498	0.288123	6.34675	-0.0336092	-1.02357	0.81811	5.53117	-0.815582	-1.76001	0.0538127	-0.849192	-1.80149	0.044459	6.38036	0.0580953	0.849192
ANKRD11	ANKRD11	0.169733	1	0.108805	0.203856	6.82952	-0.823581	-1.76979	0.0225069	6.80422	-0.0252971	-1.01769	0.936431	-0.848878	-1.8011	0.00393183	7.6531	0.0324269	0.848878
CLIP1	CLIP1	0.0902846	1	0.106232	0.0962123	6.7157	-1.00683	-2.00948	0.00443245	6.87405	0.158357	1.11602	0.568989	-0.848468	-1.80059	0.00362405	7.72252	0.00882138	1.00683
MKNK1-AS1	MKNK1-AS1	0.14327	1	0.177347	0.114961	1.58496	-0.848389	-1.80049	0.0156901	1.58496	0	1	1	-0.848389	-1.80049	0.0147034	2.43335	0.0117005	0.848389
CATSPER1	CATSPER1	0.341263	1	0.282975	0.463666	2.08684	-0.642312	-1.56083	0.0968853	1.88129	-0.205557	-1.15313	0.580484	-0.847869	-1.79984	0.0510903	2.72915	0.145669	0.847869
GOLGA6L1	GOLGA6L1	0.277837	1	0.288126	0.422869	2.6491	-1.36494	-2.57566	0.062124	3.16621	0.517116	1.43109	0.326776	-0.847828	-1.79979	0.0533506	4.01404	0.12111	1.36494
CACNA1D	CACNA1D	0.101396	1	0.134445	0.0776154	1.58496	-0.847614	-1.79952	0.00787287	1.58496	0	1	1	-0.847614	-1.79952	0.0074553	2.43258	0.00433307	0.847614
PANX1	PANX1	0.652689	1	0.199026	0.589115	5.08467	-0.487737	-1.40224	0.317372	4.72541	-0.35926	-1.28277	0.434363	-0.846997	-1.79875	0.0199121	5.57241	0.234389	0.846997
HPX	HPX	0.436865	1	0.515102	0.634015	2.02915	-1.14746	-2.21524	0.147707	2.32988	0.300724	1.23176	0.492141	-0.84674	-1.79843	0.190793	3.17662	0.270576	1.14746
SPIN2B	SPIN2B	0.933027	1	0.579398	0.739125	3.24841	-0.226764	-1.17021	0.666875	2.62926	-0.619152	-1.53597	0.222121	-0.845916	-1.79741	0.239073	3.47517	0.429757	0.845916
TPP1	TPP1	0.0771374	1	0.109936	0.0776154	8.01125	-0.853769	-1.80722	0.00251527	8.01954	0.00829017	1.00576	0.971166	-0.845479	-1.79686	0.00400441	8.86501	0.00455548	0.853769
MRPL42	MRPL42	0.661622	0.885455	0.140572	0.293843	6.27019	-0.280596	-1.2147	0.331293	5.70583	-0.564367	-1.47874	0.114242	-0.844963	-1.79622	0.00857269	6.55079	0.0600536	0.844963
HIST1H2BH	HIST1H2BH	1	0.442516	0.124751	0.0776154	7.10375	0.037126	1.02607	0.803416	6.22183	-0.881924	-1.84283	0.00964115	-0.844798	-1.79601	0.0060976	7.06662	0.00531746	0.881924
FAM84B	FAM84B	0.115926	1	0.187916	0.239042	8.16076	-0.730793	-1.65955	0.0102667	8.04681	-0.113947	-1.08218	0.726345	-0.84474	-1.79594	0.0171294	8.89155	0.0422746	0.84474
DUOXA1	DUOXA1	0.319115	1	0.0648557	0.198321	1.86165	-0.567768	-1.48223	0.0810897	1.58496	-0.276692	-1.21141	0.345342	-0.84446	-1.79559	0.000778819	2.42942	0.0308108	0.84446
TMEM200C	TMEM200C	0.223333	0.895457	0.0529151	0.0760693	6.00258	-0.475332	-1.39024	0.0409319	5.63347	-0.369112	-1.29156	0.120682	-0.844444	-1.79557	0.000383958	6.47792	0.00345383	0.844444
MTRF1L	MTRF1L	0.546985	0.596558	0.171045	0.176435	5.91333	-0.335978	-1.26223	0.228467	5.40522	-0.50811	-1.42219	0.0211828	-0.844088	-1.79513	0.0133274	6.2493	0.0239005	0.844088
PCMT1	PCMT1	0.823356	1	0.616375	0.966232	3.74822	-0.717258	-1.64405	0.511808	3.62143	-0.12679	-1.09186	0.918351	-0.844048	-1.79508	0.268812	4.46547	0.750188	0.844048
NWD1	NWD1	0.552536	1	0.680077	0.802155	2.07413	-0.998513	-1.99794	0.232272	2.22883	0.154703	1.11319	0.825598	-0.843811	-1.79478	0.345823	3.07264	0.514906	0.998513
HDHD3	HDHD3	1	0.899571	0.361397	0.501294	4.40336	-0.0513677	-1.03625	0.830545	3.6111	-0.79226	-1.73178	0.126695	-0.843628	-1.79456	0.0932066	4.45473	0.169683	0.843628
REPIN1	REPIN1	0.902523	1	0.538737	0.917729	3.57678	-0.403479	-1.32269	0.627776	3.13743	-0.43935	-1.35599	0.661057	-0.842829	-1.79356	0.2091	3.98025	0.683512	0.842829
FAM213B	FAM213B	0.694948	0.823036	0.121051	0.219071	6.6699	-0.25403	-1.19253	0.370082	6.08128	-0.58862	-1.50381	0.0623976	-0.84265	-1.79334	0.00566305	6.92393	0.0363715	0.84265
GOLPH3L	GOLPH3L	0.465594	1	0.171364	0.598884	5.62783	-0.865308	-1.82173	0.169234	5.65054	0.022708	1.01586	0.965355	-0.8426	-1.79328	0.0133814	6.49314	0.241539	0.865308
CACNA1H	CACNA1H	0.493221	1	0.453308	0.680896	2.49431	-0.44933	-1.36541	0.188819	2.10126	-0.393046	-1.31316	0.434446	-0.842376	-1.793	0.150217	2.94364	0.31425	0.842376
H19	H19	0.209796	1	0.620623	0.619834	2.76612	-1.57489	-2.97913	0.0341158	3.49871	0.732585	1.66161	0.432994	-0.842306	-1.79291	0.272802	4.34101	0.258079	1.57489
LARP4	LARP4	0.0942966	1	0.15979	0.143661	7.43679	-0.730173	-1.65884	0.00521554	7.32474	-0.112055	-1.08077	0.66564	-0.842228	-1.79282	0.0115445	8.16697	0.0163681	0.842228
SPATA20	SPATA20	0.424096	1	0.141731	0.403568	6.35364	-0.54608	-1.46011	0.140536	6.05811	-0.295533	-1.22734	0.440361	-0.841613	-1.79205	0.00875717	6.89972	0.108775	0.841613
GGT1	GGT1	0.513666	1	0.325477	0.732334	3.01324	-0.929418	-1.90451	0.205022	3.10105	0.0878097	1.06276	0.90568	-0.841609	-1.79205	0.0746359	3.94266	0.399038	0.929418
TPRN	TPRN	0.554327	1	0.322772	0.598877	3.67435	-0.563448	-1.4778	0.233717	3.39628	-0.278075	-1.21258	0.490417	-0.841523	-1.79194	0.0732713	4.2378	0.241412	0.841523
ANKRD6	ANKRD6	0.459171	0.863227	0.0729322	0.15837	2.0436	-0.382601	-1.30369	0.164582	1.58496	-0.45864	-1.37425	0.10283	-0.841241	-1.79159	0.00123188	2.4262	0.0195279	0.841241
HSD17B3	HSD17B3	0.553909	1	0.25082	0.485935	1.88129	-0.544749	-1.45877	0.233435	1.58496	-0.296323	-1.22801	0.33723	-0.841072	-1.79138	0.0396017	2.42603	0.159464	0.841072
PKN3	PKN3	1	1	0.477173	0.659364	3.71043	0.0220756	1.01542	0.940339	2.8476	-0.86283	-1.8186	0.192528	-0.840755	-1.79099	0.166311	3.68836	0.292467	0.86283
COX18	COX18	0.222149	1	0.288126	0.475154	4.72417	-0.658259	-1.57818	0.0405761	4.54174	-0.182431	-1.13479	0.671142	-0.84069	-1.79091	0.0575031	5.38243	0.152775	0.84069
DUT	DUT	1	1	0.288126	0.732334	6.30651	0.0566413	1.04004	0.934671	5.40926	-0.897247	-1.86251	0.233573	-0.840606	-1.7908	0.0538425	6.24986	0.393075	0.897247
CAMK2B	CAMK2B	0.822742	0.556094	0.232791	0.254945	4.24934	0.21447	1.16028	0.51112	3.19431	-1.05503	-2.07776	0.0172093	-0.840561	-1.79075	0.0338907	4.03487	0.0470397	1.05503
NDRG2	NDRG2	0.308783	1	0.645768	0.591603	1.90931	-1.45111	-2.73419	0.0761053	2.52009	0.610781	1.52709	0.285291	-0.840333	-1.79046	0.297097	3.36042	0.236062	1.45111
AP1G2	AP1G2	0.861679	1	0.104886	0.623589	5.5181	-0.306015	-1.23629	0.554936	4.98416	-0.533939	-1.44788	0.303767	-0.839954	-1.78999	0.00343812	5.82411	0.261182	0.839954
CROCCP2	CROCCP2	0.633281	1	0.536105	0.82965	2.86737	-0.665749	-1.58639	0.297195	2.69385	-0.173519	-1.12781	0.835027	-0.839268	-1.78914	0.206921	3.53312	0.55822	0.839268
LOC727849	LOC727849	0.495596	1	0.46356	0.732334	3.51034	-0.705857	-1.63111	0.190536	3.37756	-0.132786	-1.09641	0.838247	-0.838642	-1.78837	0.156065	4.2162	0.415322	0.838642
C19orf40	C19orf40	0.891941	1	0.546458	0.732334	3.08049	-0.264574	-1.20128	0.609572	2.50669	-0.573798	-1.48844	0.261931	-0.838372	-1.78803	0.214959	3.34506	0.421759	0.838372
BCL3	BCL3	0.883798	1	0.55963	0.898027	3.17761	-0.388173	-1.30874	0.596447	2.72799	-0.449623	-1.36568	0.637559	-0.837796	-1.78732	0.22404	3.56578	0.657143	0.837796
SETD1B	SETD1B	0.044316	1	0.23555	0.209266	5.59619	-0.915422	-1.88612	0.000594146	5.67383	0.0776419	1.05529	0.816041	-0.83778	-1.7873	0.0349109	6.51161	0.0336978	0.915422
MSLN	MSLN	0.782633	0.885455	0.25166	0.607238	3.32342	0.604421	1.52037	0.464114	1.88129	-1.44214	-2.71723	0.11385	-0.837716	-1.78722	0.0398732	2.719	0.249293	1.44214
NEFL	NEFL	0.553611	0.821082	0.121709	0.185865	8.18616	-0.334289	-1.26076	0.232964	7.68284	-0.503322	-1.41747	0.0611978	-0.837611	-1.78709	0.0057292	8.52045	0.0263117	0.837611
DMRTC2	DMRTC2	0.698256	1	0.499417	0.732334	2.10731	-0.550061	-1.46415	0.372985	1.81981	-0.287499	-1.22052	0.410387	-0.83756	-1.78703	0.181045	2.65737	0.387058	0.83756
IQCF2	IQCF2	1	0.837483	0.0839937	0.373368	2.34202	-0.0803356	-1.05726	0.836391	1.58496	-0.757058	-1.69004	0.0809818	-0.837394	-1.78682	0.00186262	2.42236	0.0929562	0.837394
NUP160	NUP160	0.0984361	1	0.324715	0.215343	5.86033	-1.25591	-2.38818	0.00573777	6.27892	0.418595	1.33663	0.216538	-0.837318	-1.78673	0.0742714	7.11624	0.0354101	1.25591
IL26	IL26	0.29154	1	0.304747	0.342383	1.58496	-0.8373	-1.7867	0.0680603	1.58496	0	1	1	-0.8373	-1.7867	0.0641272	2.42226	0.0790063	0.8373
EPM2AIP1	EPM2AIP1	0.367281	1	0.506644	0.732334	2.62981	-0.956888	-1.94112	0.10999	2.74948	0.119678	1.08649	0.870244	-0.837209	-1.78659	0.185508	3.58669	0.385402	0.956888
MTA1	MTA1	0.381189	1	0.175718	0.287218	7.31513	-0.458995	-1.37458	0.118663	6.93709	-0.378037	-1.29957	0.222937	-0.837032	-1.78637	0.0142618	7.77412	0.0578264	0.837032
LOC641367	LOC641367	0.312012	1	0.183559	0.45878	2.14209	-1.14084	-2.20509	0.0773659	2.44618	0.304097	1.23465	0.558915	-0.836741	-1.78601	0.015893	3.28293	0.142574	1.14084
FOXD3	FOXD3	0.519306	1	0.435293	0.732334	2.387	-0.591657	-1.50698	0.208741	2.14209	-0.244909	-1.18502	0.707299	-0.836566	-1.78579	0.133372	2.97865	0.410771	0.836566
ATP1B2	ATP1B2	0.481032	1	0.107725	0.45231	1.99243	-0.567416	-1.48187	0.180763	1.72331	-0.269118	-1.20507	0.509676	-0.836534	-1.78576	0.00380019	2.55984	0.138327	0.836534
C9orf37	C9orf37	0.262588	0.200261	0.185261	0.0776154	3.99658	0.611065	1.52739	0.0561896	2.54927	-1.44731	-2.72698	0.00193087	-0.836241	-1.78539	0.0165188	3.38551	0.00551453	1.44731
GPR101	GPR101	0.0685629	1	0.219521	0.130695	1.58496	-1.09235	-2.13221	0.00173302	1.84119	0.256225	1.19435	0.355449	-0.836122	-1.78524	0.0292202	2.67731	0.0140404	1.09235
CCDC51	CCDC51	0.448837	1	0.486735	0.732334	5.30793	-0.848984	-1.80123	0.155465	5.32102	0.0130944	1.00912	0.984003	-0.835889	-1.78496	0.172535	6.15691	0.39259	0.848984
HIST1H1D	HIST1H1D	0.101396	0.0830758	0.0823744	0.0142783	8.89659	0.470373	1.38547	0.00708263	7.59062	-1.30596	-2.47249	0.000395219	-0.83559	-1.78459	0.00172248	8.42621	7.46e-05	1.30596
RPL13AP6	RPL13AP6	0.718795	1	0.360482	0.677307	2.49741	-0.415654	-1.3339	0.393731	2.07798	-0.419424	-1.33739	0.365185	-0.835078	-1.78395	0.0929006	2.91306	0.311216	0.835078
LOC92249	LOC92249	0.432884	1	0.22566	0.651523	4.24267	-1.28379	-2.43478	0.145321	4.6919	0.449231	1.36531	0.56091	-0.83456	-1.78331	0.0308268	5.52646	0.284873	1.28379
FAM151B	FAM151B	0.795562	0.844364	0.26498	0.477598	2.11788	-0.301522	-1.23244	0.481053	1.58496	-0.532916	-1.44685	0.090239	-0.834438	-1.78316	0.044405	2.4194	0.154479	0.834438
AURKB	AURKB	0.187591	1	0.283492	0.415538	3.55678	-0.817094	-1.76185	0.0278096	3.5395	-0.0172723	-1.01204	0.965889	-0.834366	-1.78307	0.0513012	4.37387	0.114837	0.834366
NPPA	NPPA	0.083182	1	0.219155	0.247516	2.57581	-0.50773	-1.42181	0.00343361	2.2496	-0.326212	-1.25372	0.309994	-0.833942	-1.78255	0.026524	3.08354	0.0448764	0.833942
RABEP2	RABEP2	0.671761	1	0.427661	0.830228	3.41054	-0.761308	-1.69503	0.35002	3.33793	-0.0726076	-1.05162	0.93191	-0.833915	-1.78252	0.128607	4.17184	0.558938	0.833915
SPINK5	SPINK5	0.729924	1	0.345499	0.732334	2.72653	-0.465548	-1.38084	0.40828	2.3584	-0.368138	-1.29069	0.478907	-0.833687	-1.78223	0.0839069	3.19208	0.370357	0.833687
PPCDC	PPCDC	0.88024	0.582284	0.540143	0.57304	3.10986	0.332555	1.25924	0.59247	1.94367	-1.16619	-2.24418	0.0198105	-0.833633	-1.78217	0.20994	2.7773	0.222745	1.16619
TMEM55B	TMEM55B	0.205806	1	0.161266	0.288823	3.23909	-0.814741	-1.75898	0.0329907	3.22094	-0.0181432	-1.01266	0.957595	-0.832885	-1.78124	0.0117947	4.05383	0.0583753	0.832885
KCNIP2	KCNIP2	1	1	0.348009	0.751468	2.21462	-0.20267	-1.15083	0.774052	1.58496	-0.629656	-1.5472	0.288903	-0.832327	-1.78055	0.0853797	2.41729	0.446331	0.832327
PDCL3	PDCL3	0.475119	1	0.219155	0.49547	4.95151	-0.615624	-1.53222	0.176092	4.73487	-0.21664	-1.16202	0.568766	-0.832264	-1.78048	0.0242666	5.56714	0.165593	0.832264
TRNT1	TRNT1	0.934798	0.943171	0.312555	0.530513	5.49766	-0.142443	-1.10377	0.669362	4.80795	-0.689702	-1.61295	0.153437	-0.832145	-1.78033	0.0687892	5.6401	0.189974	0.832145
NFIX	NFIX	0.142974	1	0.251747	0.320606	6.43734	-0.658555	-1.5785	0.0156371	6.26418	-0.17316	-1.12753	0.59326	-0.831715	-1.7798	0.0399534	7.0959	0.0700518	0.831715
TBCB	TBCB	0.124873	1	0.0964546	0.0866396	6.42486	-0.645438	-1.56421	0.0120193	6.23867	-0.186186	-1.13775	0.427878	-0.831624	-1.77969	0.00272418	7.07029	0.00739182	0.831624
EDC4	EDC4	0.437066	1	0.439225	0.628675	4.37036	-0.8232	-1.76933	0.147943	4.36204	-0.00832065	-1.00578	0.983487	-0.83152	-1.77956	0.137868	5.19356	0.26595	0.83152
PARP10	PARP10	0.0163189	0.0774731	0.120275	0.0166303	5.71922	-3.6127	-12.233	8.8e-05	8.50059	2.78137	6.87504	0.000342505	-0.831336	-1.77933	0.00547345	9.33192	0.000120672	3.6127
RSL1D1	RSL1D1	0.100479	1	0.108123	0.099211	8.13827	-0.895231	-1.85991	0.00615458	8.2042	0.0659288	1.04676	0.796277	-0.829302	-1.77683	0.00385005	9.0335	0.00929179	0.895231
PARP14	PARP14	0.00837322	0.0418392	0.106232	0.00873134	5.98505	-3.10026	-8.57574	1.71e-05	8.25715	2.27209	4.83023	0.000136182	-0.828168	-1.77543	0.00363027	9.08531	2.31e-05	3.10026
ENO3	ENO3	0.687877	0.675351	0.346479	0.370476	3.48487	0.358817	1.28237	0.36354	2.29827	-1.18659	-2.27615	0.0309928	-0.827777	-1.77495	0.0844137	3.12605	0.0911015	1.18659
CLPTM1L	CLPTM1L	0.139606	1	0.205134	0.244902	7.29462	-0.687644	-1.61065	0.0150004	7.15454	-0.140076	-1.10196	0.642935	-0.82772	-1.77488	0.0212396	7.98226	0.0439082	0.82772
ITGBL1	ITGBL1	0.655	1	0.13234	0.52214	5.71949	-0.421761	-1.33956	0.321784	5.31357	-0.405918	-1.32493	0.360422	-0.827679	-1.77483	0.00719777	6.14125	0.184041	0.827679
MT3	MT3	0.830974	1	0.288126	0.554615	2.87761	-0.209787	-1.15652	0.520467	2.25997	-0.617643	-1.53437	0.218554	-0.82743	-1.77452	0.0568746	3.0874	0.207454	0.82743
DMWD	DMWD	0.127674	1	0.241909	0.322594	1.83062	-0.90582	-1.87361	0.012657	1.90931	0.0786891	1.05606	0.836838	-0.827131	-1.77415	0.0368501	2.73644	0.0708595	0.90582
AFF3	AFF3	0.378215	1	0.321741	0.645604	3.23039	-1.35994	-2.56675	0.115995	3.76376	0.533369	1.44731	0.521804	-0.826572	-1.77347	0.0728575	4.59033	0.279975	1.35994
LOC149086	LOC149086	0.504532	1	0.470433	0.682072	1.90015	-0.787732	-1.72636	0.198119	1.86165	-0.0384924	-1.02704	0.92168	-0.826224	-1.77304	0.162365	2.68788	0.315654	0.826224
SNORA55	SNORA55	0.607836	0.89228	0.299143	0.604309	5.93263	1.63602	3.10808	0.274622	3.47076	-2.46187	-5.5093	0.117456	-0.825845	-1.77257	0.0620222	4.2966	0.246021	2.46187
SLC25A45	SLC25A45	0.717018	0.974279	0.388453	0.532671	4.06479	-0.171292	-1.12607	0.392137	3.41038	-0.654414	-1.57398	0.172935	-0.825705	-1.7724	0.107744	4.23608	0.191567	0.825705
S1PR3	S1PR3	0.638597	1	0.415722	0.79491	2.99137	-0.674874	-1.59646	0.303648	2.84069	-0.150675	-1.11009	0.843918	-0.825549	-1.77221	0.12194	3.66624	0.504763	0.825549
ITGB3	ITGB3	0.696283	1	0.465032	0.767396	2.59184	-0.572702	-1.48731	0.371529	2.33914	-0.252697	-1.19143	0.663208	-0.825399	-1.77203	0.156985	3.16454	0.465597	0.825399
KIF19	KIF19	0.316342	1	0.368864	0.53678	1.89081	-0.86171	-1.81719	0.0795773	1.92712	0.0363115	1.02549	0.931628	-0.825399	-1.77202	0.0973638	2.75252	0.194025	0.86171
VAMP4	VAMP4	0.895364	0.666878	0.116992	0.149627	6.47007	-0.106614	-1.0767	0.619507	5.75193	-0.71814	-1.64506	0.0300912	-0.824754	-1.77123	0.00513085	6.57669	0.0174002	0.824754
TRIM26	TRIM26	0.0132802	0.903106	0.376894	0.171443	5.1179	-1.58623	-3.00263	5.49e-05	5.87941	0.761504	1.69526	0.13007	-0.824723	-1.7712	0.100753	6.70413	0.0227367	1.58623
MUTYH	MUTYH	0.933881	0.818382	0.259345	0.412775	3.14872	0.1645	1.12078	0.668049	2.15958	-0.989144	-1.98501	0.0585338	-0.824644	-1.7711	0.042452	2.98422	0.113479	0.989144
LAMB1	LAMB1	0.211825	1	0.0578061	0.156747	7.71272	-0.675368	-1.597	0.0362066	7.5635	-0.149223	-1.10897	0.584484	-0.824591	-1.77103	0.000515881	8.38809	0.0190907	0.824591
OR9Q2	OR9Q2	0.936888	1	0.341689	0.786189	2.95881	-0.270813	-1.20649	0.673155	2.40511	-0.5537	-1.46785	0.440541	-0.824512	-1.77094	0.0816869	3.22962	0.492341	0.824512
MTRNR2L5	MTRNR2L5	1	1	0.361501	0.8012	3.09659	-0.121687	-1.08801	0.86422	2.39392	-0.702671	-1.62751	0.372214	-0.824357	-1.77075	0.0933718	3.21827	0.513561	0.824357
ADAMTS10	ADAMTS10	0.641695	1	0.593132	0.771316	2.264	-0.744503	-1.6754	0.306885	2.18429	-0.0797081	-1.0568	0.869023	-0.824211	-1.77057	0.24977	3.00851	0.471648	0.824211
ADAMTS3	ADAMTS3	0.113517	0.79403	0.301404	0.170896	2.62981	-1.48181	-2.79299	0.00982431	3.28776	0.657947	1.57784	0.0522423	-0.823865	-1.77014	0.0628076	4.11162	0.0226257	1.48181
RHNO1	RHNO1	0.926297	1	0.141241	0.536002	2.57694	-0.188799	-1.13981	0.65847	1.94199	-0.634955	-1.55289	0.198991	-0.823754	-1.77001	0.00868079	2.76574	0.193616	0.823754
MAP1S	MAP1S	0.334557	1	0.242198	0.495401	6.1422	-0.925593	-1.89947	0.0895473	6.24404	0.101844	1.07314	0.821983	-0.823749	-1.77	0.0369524	7.06779	0.165427	0.925593
STX1B	STX1B	0.0805081	0.848203	0.255676	0.152453	2.57254	-1.68848	-3.22317	0.00280482	3.43739	0.864848	1.82115	0.0936653	-0.823631	-1.76985	0.0410358	4.26102	0.017954	1.68848
LOC389791	LOC389791	0.144847	1	0.471448	0.525713	2.36744	-1.23861	-2.35971	0.0161387	2.7828	0.415361	1.33363	0.526962	-0.823248	-1.76939	0.162892	3.60605	0.186412	1.23861
OR5C1	OR5C1	0.51269	1	0.485157	0.738854	2.43159	-0.583313	-1.49829	0.203819	2.19201	-0.239577	-1.18065	0.706689	-0.822889	-1.76895	0.171169	3.0149	0.429501	0.822889
KANSL3	KANSL3	0.475996	1	0.355916	0.722195	4.26361	-0.769192	-1.70432	0.176812	4.20997	-0.0536402	-1.03788	0.930827	-0.822832	-1.76888	0.0901334	5.03281	0.354989	0.822832
CXorf40A	CXorf40A	0.928529	0.885455	0.328574	0.554928	3.23893	0.201437	1.14984	0.661529	2.2148	-1.02413	-2.03374	0.11435	-0.822696	-1.76871	0.0760022	3.03749	0.208039	1.02413
FOXO1	FOXO1	0.331523	1	0.25082	0.494843	4.37095	-0.87373	-1.83239	0.087157	4.42207	0.0511282	1.03607	0.907874	-0.822602	-1.76859	0.0395647	5.24468	0.165169	0.87373
SLC27A4	SLC27A4	0.850527	0.763415	0.188453	0.316241	4.15091	-0.204188	-1.15204	0.542379	3.53275	-0.618161	-1.53492	0.0462231	-0.822348	-1.76828	0.0173149	4.3551	0.06831	0.822348
ZFYVE28	ZFYVE28	0.570132	1	0.405083	0.590476	5.07292	-0.289762	-1.22244	0.245477	4.5405	-0.53242	-1.44635	0.262162	-0.822182	-1.76808	0.115899	5.36268	0.235342	0.822182
SMG7	SMG7	0.100689	1	0.146926	0.0918392	6.53258	-0.95512	-1.93874	0.0069771	6.66561	0.133028	1.09659	0.526759	-0.822092	-1.76797	0.00939538	7.4877	0.00827161	0.95512
SLC25A24	SLC25A24	0.0388647	1	0.0849233	0.0325712	7.16659	-1.061	-2.08637	0.000414606	7.40583	0.239249	1.18038	0.227279	-0.821748	-1.76755	0.00196291	8.22758	0.000356859	1.061
DCDC2B	DCDC2B	0.875947	1	0.209899	0.592793	2.384	-0.246484	-1.18631	0.586855	1.80875	-0.575246	-1.48993	0.241349	-0.82173	-1.76752	0.0222829	2.63048	0.237227	0.82173
LINC00094	LINC00094	0.821194	0.993781	0.396825	0.603875	5.07487	-0.241941	-1.18258	0.509685	4.49531	-0.57957	-1.4944	0.186607	-0.821511	-1.76726	0.111563	5.31682	0.245439	0.821511
OR52N4	OR52N4	0.42999	1	0.420959	0.654459	2.09825	-0.921388	-1.89394	0.143738	2.19832	0.100062	1.07182	0.844303	-0.821326	-1.76703	0.125063	3.01964	0.287485	0.921388
OLFML2A	OLFML2A	0.836842	0.415	0.356631	0.335175	4.19602	0.238182	1.17951	0.527078	3.13678	-1.05924	-2.08383	0.00820629	-0.821059	-1.7667	0.0905715	3.95784	0.0758489	1.05924
ZNF503	ZNF503	0.156202	1	0.0529151	0.0872462	7.41951	-0.682319	-1.60472	0.0192017	7.28096	-0.138546	-1.1008	0.566709	-0.820866	-1.76647	0.000381848	8.10183	0.00757168	0.820866
TLN1	TLN1	0.405047	1	0.219155	0.368268	6.56057	-0.498289	-1.41254	0.131227	6.23806	-0.322508	-1.2505	0.293577	-0.820797	-1.76638	0.0284383	7.05886	0.0902242	0.820797
ZFP36L2	ZFP36L2	0.0417925	1	0.254814	0.158192	6.51578	-1.13407	-2.19477	0.00050408	6.8291	0.313323	1.24257	0.34853	-0.820745	-1.76632	0.0407526	7.64985	0.0193996	1.13407
DGCR11	DGCR11	0.455407	1	0.598574	0.783692	2.88373	-0.551551	-1.46566	0.161811	2.6147	-0.269035	-1.205	0.687407	-0.820586	-1.76612	0.25479	3.43528	0.488182	0.820586
NELF	NELF	1	0.606426	0.25124	0.350827	6.956	-0.0304812	-1.02135	0.931834	6.16603	-0.789969	-1.72904	0.0224601	-0.82045	-1.76596	0.0396962	6.98648	0.0828148	0.82045
COPG2	COPG2	0.542577	1	0.50887	0.732334	4.74542	-0.419685	-1.33764	0.224626	4.34473	-0.400685	-1.32013	0.50458	-0.820369	-1.76586	0.186944	5.1651	0.407573	0.820369
CCDC102A	CCDC102A	0.69687	1	0.536105	0.853685	2.6289	-0.624286	-1.54145	0.371977	2.43335	-0.195552	-1.14516	0.81511	-0.819838	-1.76521	0.206386	3.25319	0.59196	0.819838
ARHGEF35	ARHGEF35	0.205828	1	0.22566	0.199388	1.58496	-0.819524	-1.76482	0.0330157	1.58496	0	1	1	-0.819524	-1.76482	0.0309882	2.40449	0.0311681	0.819524
RALGPS2	RALGPS2	0.207223	1	0.27761	0.389805	3.6167	-1.465	-2.76063	0.0334584	4.26229	0.645587	1.56438	0.301071	-0.819413	-1.76469	0.0488513	5.0817	0.101629	1.465
RAP1GAP2	RAP1GAP2	0.538404	1	0.184733	0.567981	6.15515	-0.549431	-1.46351	0.221545	5.88564	-0.269512	-1.2054	0.563009	-0.818943	-1.76411	0.0161386	6.70458	0.218468	0.818943
LOC338758	LOC338758	0.496099	1	0.309323	0.584922	2.22449	-0.521189	-1.43514	0.191097	1.92712	-0.297371	-1.2289	0.499057	-0.81856	-1.76365	0.0658915	2.74568	0.23113	0.81856
CCDC117	CCDC117	0.0434672	0.614227	0.0839937	0.0469148	4.78356	-1.56502	-2.95882	0.0005577	5.53032	0.746765	1.67803	0.0235413	-0.818257	-1.76327	0.00184241	6.34858	0.000843338	1.56502
ZC3H18	ZC3H18	0.257317	0.928231	0.0853011	0.103815	6.72272	-0.44149	-1.35801	0.0542702	6.34621	-0.376505	-1.29819	0.144141	-0.817995	-1.76295	0.00199623	7.16421	0.0100322	0.817995
METTL17	METTL17	0.561334	1	0.330495	0.511771	5.73782	-0.399899	-1.31942	0.239315	5.32074	-0.417084	-1.33523	0.247689	-0.816983	-1.76172	0.076838	6.13772	0.177404	0.816983
HNRNPA1L2	HNRNPA1L2	1	0.923586	0.295096	0.593923	4.79993	0.141699	1.1032	0.769999	3.84126	-0.958669	-1.94352	0.140397	-0.816969	-1.7617	0.0603719	4.65823	0.23795	0.958669
DAZAP1	DAZAP1	0.508812	1	0.219155	0.417263	7.21074	-0.497393	-1.41166	0.201178	6.89161	-0.319131	-1.24758	0.294257	-0.816523	-1.76116	0.0257567	7.70813	0.115829	0.816523
PDDC1	PDDC1	0.877766	0.641184	0.285557	0.298453	2.90997	0.149824	1.10943	0.589171	1.94367	-0.966295	-1.95382	0.0265733	-0.816471	-1.76109	0.0521577	2.76014	0.0613973	0.966295
TYW1	TYW1	0.282966	1	0.26712	0.321273	6.23087	-0.689568	-1.6128	0.0647788	6.10432	-0.126554	-1.09168	0.555298	-0.816122	-1.76067	0.0452474	6.92044	0.0703373	0.816122
SMEK2	SMEK2	0.134071	1	0.160561	0.185865	6.13058	-0.725801	-1.65382	0.0138258	6.04027	-0.0903048	-1.0646	0.743011	-0.816106	-1.76065	0.0116528	6.85638	0.0267574	0.816106
KCNJ11	KCNJ11	0.732792	1	0.485854	0.739517	2.31576	-0.526115	-1.44005	0.410695	2.026	-0.289761	-1.22244	0.502023	-0.815876	-1.76037	0.17189	2.84188	0.430633	0.815876
RAB40AL	RAB40AL	1	0.84275	0.480401	0.732334	2.54684	0.0277944	1.01945	0.96773	1.70325	-0.84359	-1.79451	0.0880202	-0.815796	-1.76027	0.168002	2.51905	0.369816	0.84359
FAM3C	FAM3C	0.300645	1	0.17523	0.293737	6.63544	-0.634538	-1.55244	0.072149	6.45423	-0.18121	-1.13383	0.522299	-0.815747	-1.76021	0.0141954	7.26998	0.0599896	0.815747
LCMT2	LCMT2	0.584671	1	0.22733	0.446057	4.56679	-0.330674	-1.2576	0.256907	4.08184	-0.484946	-1.39953	0.236777	-0.81562	-1.76005	0.0322479	4.89746	0.13446	0.81562
RFK	RFK	0.0497876	1	0.124751	0.0776154	6.15737	-0.714071	-1.64043	0.00079909	6.05591	-0.101464	-1.07286	0.649635	-0.815535	-1.75995	0.00606798	6.87144	0.00412593	0.815535
MED12	MED12	0.172756	1	0.274951	0.347979	5.53562	-0.979462	-1.97173	0.0233313	5.69975	0.164133	1.12049	0.666194	-0.815328	-1.7597	0.0479612	6.51508	0.0812694	0.979462
OPLAH	OPLAH	0.263293	1	0.238107	0.385062	5.49666	-0.549266	-1.46334	0.0564888	5.23067	-0.26599	-1.20246	0.448919	-0.815256	-1.75961	0.0358141	6.04593	0.0989632	0.815256
C3orf74	C3orf74	0.264798	1	0.698346	0.739517	2.47449	-1.27427	-2.41877	0.0571946	2.93411	0.459624	1.37518	0.637694	-0.81465	-1.75887	0.364982	3.74876	0.430528	1.27427
ATP8B2	ATP8B2	0.0644235	1	0.180578	0.109978	6.05401	-1.00057	-2.00078	0.00147979	6.24012	0.186111	1.13769	0.502174	-0.814455	-1.75863	0.015305	7.05458	0.0109503	1.00057
MAFG	MAFG	0.114844	1	0.199805	0.179768	4.45086	-1.27939	-2.42737	0.0100555	4.91643	0.465571	1.38086	0.206154	-0.813821	-1.75786	0.0201182	5.73025	0.0246457	1.27939
WRAP73	WRAP73	0.490342	1	0.485169	0.732334	5.05855	-0.374717	-1.29659	0.186476	4.61947	-0.439079	-1.35574	0.465159	-0.813796	-1.75783	0.17129	5.43327	0.381579	0.813796
AURKA	AURKA	0.282504	1	0.275845	0.466245	4.57498	-0.588007	-1.50317	0.064646	4.34965	-0.225329	-1.16904	0.576734	-0.813336	-1.75727	0.0483293	5.16299	0.147402	0.813336
GLB1L	GLB1L	0.583666	1	0.136327	0.646541	2.6491	-0.643204	-1.56179	0.256101	2.47931	-0.169789	-1.12489	0.737925	-0.812992	-1.75685	0.00776952	3.2923	0.28083	0.812992
TAS1R3	TAS1R3	0.304593	1	0.219155	0.466819	2.4664	-1.22824	-2.34281	0.0740358	2.88192	0.415521	1.33378	0.458351	-0.812718	-1.75652	0.024772	3.69464	0.147807	1.22824
OR2T1	OR2T1	0.871959	1	0.659125	0.857715	3.32194	-0.299438	-1.23066	0.575913	2.80891	-0.513028	-1.42704	0.501459	-0.812465	-1.75621	0.310546	3.62138	0.598092	0.812465
PPP1R11	PPP1R11	0.48021	0.727627	0.0853498	0.0844254	6.85616	-0.288248	-1.22116	0.180132	6.33207	-0.524086	-1.43802	0.0395107	-0.812334	-1.75605	0.00200941	7.1444	0.0069293	0.812334
ULBP1	ULBP1	0.951299	0.863227	0.439225	0.695633	3.37611	0.307414	1.23749	0.691372	2.2566	-1.11951	-2.17273	0.102592	-0.812093	-1.75576	0.138391	3.06869	0.329707	1.11951
KIF13A	KIF13A	1	0.574654	0.162863	0.157963	4.11409	-0.00465594	-1.00323	0.982202	3.3071	-0.806992	-1.74956	0.0191568	-0.811648	-1.75522	0.0119897	4.11874	0.0193259	0.811648
OR10T2	OR10T2	0.210071	1	0.443473	0.447757	1.94461	-1.25357	-2.3843	0.0342211	2.38661	0.442001	1.35849	0.370587	-0.811567	-1.75512	0.144826	3.19818	0.135441	1.25357
RPP40	RPP40	0.744667	0.837483	0.322903	0.466513	5.66338	-0.289202	-1.22196	0.424122	5.14103	-0.522353	-1.4363	0.0761141	-0.811556	-1.7551	0.0734812	5.95258	0.147621	0.811556
RASSF3	RASSF3	0.304576	1	0.179123	0.406695	6.12781	-0.816902	-1.76162	0.0739999	6.1335	0.00569299	1.00395	0.988101	-0.811209	-1.75468	0.0150977	6.94471	0.110263	0.816902
OR8H3	OR8H3	0.765796	1	0.439225	0.732334	1.97076	-0.460323	-1.37585	0.445715	1.61994	-0.350822	-1.27529	0.303033	-0.811145	-1.7546	0.14237	2.43109	0.370064	0.811145
C10orf116	C10orf116	0.147303	1	0.338121	0.475551	8.15536	-0.647752	-1.56673	0.0167717	7.99212	-0.163234	-1.11979	0.691012	-0.810986	-1.75441	0.0799564	8.80311	0.153044	0.810986
CREB3L4	CREB3L4	0.589988	0.689241	0.0810347	0.323362	4.08379	0.667499	1.58832	0.261354	2.6054	-1.47839	-2.78637	0.0327824	-0.810889	-1.75429	0.00165026	3.41629	0.0713465	1.47839
ZNF703	ZNF703	0.426978	1	0.428032	0.661873	3.21217	-0.605971	-1.522	0.141966	3.00742	-0.204747	-1.15248	0.66612	-0.810719	-1.75408	0.128903	3.81814	0.296115	0.810719
DNAJC22	DNAJC22	0.500581	0.670047	0.268823	0.301227	4.41533	0.556363	1.47056	0.194027	3.04831	-1.36702	-2.57937	0.0305562	-0.810655	-1.75401	0.0460655	3.85897	0.0625468	1.36702
LOC100287314	LOC100287314	0.210119	1	0.176621	0.306242	3.62652	-1.09872	-2.14165	0.0342894	3.91578	0.289267	1.22202	0.466695	-0.809453	-1.75255	0.0146066	4.72524	0.064589	1.09872
EPB49	EPB49	0.503896	1	0.736738	0.732334	2.36484	-1.41626	-2.66893	0.197297	2.97168	0.606838	1.52292	0.245479	-0.809422	-1.75251	0.403879	3.7811	0.386818	1.41626
IFT80	IFT80	1	0.818382	0.219155	0.348529	5.23478	0.0297382	1.02083	0.922363	4.3957	-0.839082	-1.78891	0.0571639	-0.809344	-1.75241	0.0257293	5.20505	0.0816472	0.839082
GORASP1	GORASP1	0.190071	1	0.214473	0.243891	5.72628	-0.545907	-1.45994	0.0284147	5.4633	-0.262981	-1.19996	0.349878	-0.808887	-1.75186	0.0230344	6.27219	0.0435979	0.808887
C5orf22	C5orf22	0.4424	1	0.344333	0.616569	5.08388	-0.493541	-1.4079	0.151062	4.76864	-0.315236	-1.24422	0.515189	-0.808777	-1.75173	0.0828981	5.57742	0.255864	0.808777
VASN	VASN	0.457247	1	0.311863	0.559569	2.64757	-0.638197	-1.55638	0.16286	2.477	-0.170575	-1.12551	0.654205	-0.808773	-1.75172	0.0685228	3.28577	0.211539	0.808773
LOC100507266	LOC100507266	0.756992	1	0.572532	0.843277	2.68697	-0.525298	-1.43923	0.435659	2.40363	-0.283333	-1.217	0.691018	-0.808631	-1.75155	0.232612	3.21226	0.577975	0.808631
TBL3	TBL3	0.61672	1	0.4486	0.732334	5.59165	-0.365612	-1.28843	0.282132	5.14884	-0.442806	-1.35925	0.443969	-0.808418	-1.75129	0.147751	5.95726	0.368848	0.808418
BCLAF1	BCLAF1	0.0663986	1	0.068962	0.0179358	7.56026	-0.625946	-1.54322	0.00155387	7.37781	-0.182455	-1.13481	0.302091	-0.808401	-1.75127	0.00102721	8.18621	0.000139206	0.808401
SETD3	SETD3	0.173763	1	0.359703	0.525069	5.44978	-0.747788	-1.67922	0.0235472	5.3893	-0.0604846	-1.04282	0.896209	-0.808273	-1.75111	0.0923292	6.19757	0.185931	0.808273
KBTBD13	KBTBD13	0.582836	1	0.237842	0.495594	1.89081	-0.501105	-1.4153	0.255596	1.58496	-0.305846	-1.23614	0.333759	-0.806951	-1.74951	0.0357097	2.39191	0.165706	0.806951
HSPB1	HSPB1	0.180069	1	0.118054	0.211121	9.78537	-0.71601	-1.64263	0.0250916	9.69446	-0.0909157	-1.06505	0.763767	-0.806926	-1.74948	0.00525519	10.5014	0.0340979	0.806926
RAVER1	RAVER1	0.480488	1	0.219155	0.541496	7.77607	-0.573472	-1.4881	0.180281	7.54276	-0.233307	-1.17553	0.590094	-0.806779	-1.7493	0.0243466	8.34954	0.197291	0.806779
C20orf96	C20orf96	0.407972	1	0.410516	0.670713	4.77523	-0.59533	-1.51082	0.132571	4.56408	-0.211146	-1.15761	0.678731	-0.806476	-1.74893	0.119396	5.37056	0.304883	0.806476
SMARCD1	SMARCD1	0.397774	0.875428	0.0877151	0.143481	6.75877	-0.361435	-1.2847	0.12721	6.31395	-0.444821	-1.36115	0.108677	-0.806256	-1.74867	0.00216499	7.1202	0.0163407	0.806256
PDPR	PDPR	0.265258	1	0.43046	0.623189	5.3237	-0.395328	-1.31524	0.0573727	4.91288	-0.410821	-1.32944	0.398988	-0.806149	-1.74854	0.130154	5.71903	0.260912	0.806149
LHX2	LHX2	1	1	0.61654	0.763984	3.38755	0.0666621	1.04729	0.915083	2.51477	-0.872777	-1.83118	0.205128	-0.806114	-1.7485	0.268981	3.32089	0.461144	0.872777
LIG3	LIG3	0.48021	0.943956	0.173456	0.282657	5.86089	-0.377239	-1.29885	0.180133	5.4321	-0.428793	-1.34611	0.154158	-0.806032	-1.7484	0.0137281	6.23813	0.0552954	0.806032
TCF3	TCF3	0.0973532	1	0.216536	0.228806	5.40604	-0.719415	-1.64651	0.00562535	5.32042	-0.0856144	-1.06114	0.779596	-0.805029	-1.74718	0.0233677	6.12545	0.0392192	0.805029
INF2	INF2	0.0684324	1	0.171229	0.114458	6.74747	-0.984706	-1.97891	0.00171656	6.92733	0.179859	1.13277	0.525941	-0.804847	-1.74696	0.0133626	7.73217	0.0115897	0.984706
SMARCAL1	SMARCAL1	0.551786	1	0.154422	0.634015	4.13636	-0.64115	-1.55957	0.231773	3.97316	-0.163206	-1.11977	0.746884	-0.804356	-1.74637	0.0106188	4.77751	0.270544	0.804356
TENM3	TENM3	0.972518	0.966767	0.347319	0.566669	3.38746	-0.11901	-1.08599	0.716905	2.70232	-0.685143	-1.60786	0.167895	-0.804153	-1.74612	0.0848089	3.50647	0.216375	0.804153
BCDIN3D-AS1	BCDIN3D-AS1	0.284793	1	0.40539	0.56561	1.99243	-0.999969	-1.99996	0.0655475	2.18826	0.195835	1.14539	0.709654	-0.804134	-1.7461	0.11607	2.9924	0.21559	0.999969
DGAT1	DGAT1	0.254285	1	0.325501	0.542432	5.64043	-0.858688	-1.81339	0.0529711	5.69557	0.0551442	1.03896	0.912788	-0.803544	-1.74538	0.0746884	6.49912	0.197893	0.858688
MRPL38	MRPL38	0.143867	1	0.113857	0.161632	6.24497	-0.744376	-1.67525	0.015854	6.18621	-0.0587699	-1.04158	0.828964	-0.803145	-1.7449	0.00453521	6.98935	0.0201244	0.803145
CHKB	CHKB	0.427273	1	0.317574	0.584567	4.59922	-0.854485	-1.80811	0.142144	4.65056	0.0513474	1.03623	0.906192	-0.803138	-1.74489	0.0712366	5.4537	0.230844	0.854485
HARBI1	HARBI1	1	1	0.617162	0.80186	4.25106	0.132177	1.09595	0.853951	3.31627	-0.934781	-1.9116	0.26848	-0.802604	-1.74425	0.269901	4.11888	0.51439	0.934781
ZNF629	ZNF629	1	1	0.506254	0.717717	5.2861	-0.115042	-1.08301	0.768627	4.5987	-0.687402	-1.61038	0.21648	-0.802444	-1.74405	0.185232	5.40114	0.350204	0.802444
FAM203A	FAM203A	0.183355	1	0.231755	0.302898	7.91274	-0.88284	-1.844	0.0260098	7.99328	0.0805405	1.05741	0.802285	-0.8023	-1.74388	0.0333876	8.79558	0.0633395	0.88284
LOC255167	LOC255167	0.302556	1	0.312934	0.356712	1.58496	-0.802035	-1.74356	0.0729384	1.58496	0	1	1	-0.802035	-1.74356	0.0689226	2.387	0.0850997	0.802035
SNX15	SNX15	0.169474	1	0.2267	0.241485	5.25436	-0.835532	-1.78452	0.0224063	5.2882	0.0338336	1.02373	0.894465	-0.801699	-1.74315	0.0318722	6.08989	0.043017	0.835532
GLTSCR1	GLTSCR1	0.293024	1	0.333839	0.536446	4.55405	-0.900527	-1.86675	0.0688135	4.65301	0.0989607	1.071	0.836673	-0.801566	-1.74299	0.0782541	5.45457	0.193853	0.900527
FAM110A	FAM110A	0.100479	1	0.18667	0.168556	3.28253	-0.937139	-1.91473	0.00639576	3.41821	0.135682	1.09861	0.638363	-0.801457	-1.74286	0.0168185	4.21967	0.0220001	0.937139
COX15	COX15	0.334557	0.974451	0.106232	0.179222	7.13963	-0.407454	-1.32634	0.0910943	6.74595	-0.393689	-1.31375	0.174429	-0.801144	-1.74248	0.00363446	7.54709	0.0244933	0.801144
USP38	USP38	0.398888	1	0.187009	0.339114	5.0622	-0.463831	-1.3792	0.127889	4.72508	-0.337124	-1.26324	0.292164	-0.800954	-1.74225	0.0168928	5.52603	0.0773492	0.800954
PANX2	PANX2	0.0534449	1	0.0681901	0.0105974	1.63743	-0.782746	-1.7204	0.000906585	1.61994	-0.0174891	-1.0122	0.906936	-0.800235	-1.74138	0.000931698	2.42018	3.67e-05	0.800235
ESCO1	ESCO1	0.334557	1	0.288126	0.583771	3.30249	-1.19909	-2.29595	0.0937714	3.70197	0.399479	1.31903	0.555673	-0.799615	-1.74064	0.0535936	4.50159	0.230147	1.19909
GVINP1	GVINP1	0.55671	1	0.340637	0.732334	2.48648	-0.639179	-1.55744	0.23614	2.32604	-0.160435	-1.11762	0.793329	-0.799614	-1.74064	0.0809444	3.12566	0.388226	0.799614
DZANK1	DZANK1	0.398457	1	0.395875	0.505456	3.15215	-0.80167	-1.74312	0.127589	3.15462	0.00246875	1.00171	0.99071	-0.799201	-1.74014	0.111153	3.95382	0.172335	0.80167
S100A9	S100A9	0.462441	1	0.439225	0.559263	1.78427	-0.749859	-1.68163	0.166701	1.73532	-0.0489471	-1.03451	0.752678	-0.798806	-1.73966	0.139804	2.53413	0.21137	0.798806
LOC649395	LOC649395	0.8118	1	0.690474	0.858734	2.99936	-0.248906	-1.18831	0.499794	2.44958	-0.549782	-1.46386	0.480366	-0.798688	-1.73952	0.357414	3.24826	0.599563	0.798688
PPP2R5A	PPP2R5A	0.386885	0.853162	0.148319	0.175943	6.00309	-0.352532	-1.2768	0.121615	5.55718	-0.445906	-1.36217	0.0965319	-0.798438	-1.73922	0.009686	6.35562	0.0237662	0.798438
CCDC85B	CCDC85B	0.122311	1	0.252283	0.301693	7.05847	-0.772412	-1.70812	0.0116298	7.03282	-0.0256551	-1.01794	0.936704	-0.798067	-1.73877	0.0401277	7.83089	0.0627743	0.798067
CNTROB	CNTROB	0.806348	0.838417	0.455683	0.540941	4.24083	0.281193	1.2152	0.494736	3.16174	-1.07908	-2.11269	0.0839687	-0.797891	-1.73856	0.15146	3.95963	0.196985	1.07908
COG8	COG8	1	0.95827	0.377721	0.643854	4.38099	0.0179053	1.01249	0.968146	3.5663	-0.814688	-1.75892	0.163039	-0.796783	-1.73722	0.101391	4.36308	0.278519	0.814688
RELA	RELA	0.0397973	1	0.128193	0.0544831	6.25784	-1.07951	-2.11331	0.000457066	6.54061	0.282777	1.21653	0.198995	-0.796731	-1.73716	0.00656675	7.33735	0.00136666	1.07951
ARFGAP2	ARFGAP2	0.219322	1	0.667061	0.821864	4.52058	-0.577479	-1.49224	0.0395808	4.30134	-0.219242	-1.16412	0.76915	-0.796721	-1.73715	0.32113	5.09806	0.54683	0.796721
RPL13P5	RPL13P5	0.1702	0.375806	0.32731	0.151104	3.52654	0.669267	1.59026	0.0226823	2.06058	-1.46596	-2.76247	0.00637479	-0.796694	-1.73712	0.0753785	2.85728	0.0177204	1.46596
AP2B1	AP2B1	0.479792	1	0.100059	0.343541	8.4745	-0.453477	-1.36934	0.179845	8.13178	-0.342715	-1.26814	0.316141	-0.796192	-1.73651	0.00296208	8.92797	0.0798019	0.796192
OVGP1	OVGP1	0.344542	1	0.639228	0.813637	3.58438	-0.384982	-1.30584	0.0984639	3.17386	-0.410517	-1.32916	0.577725	-0.795499	-1.73568	0.290122	3.96936	0.536086	0.795499
TNFRSF11A	TNFRSF11A	0.700902	1	0.439225	0.732334	4.15981	-0.40087	-1.3203	0.375837	3.7661	-0.393708	-1.31377	0.470755	-0.794578	-1.73457	0.142111	4.56068	0.396476	0.794578
HLA-F-AS1	HLA-F-AS1	0.541251	1	0.365355	0.721846	2.50747	-0.627629	-1.54502	0.223627	2.34079	-0.166677	-1.12247	0.75878	-0.794307	-1.73424	0.0955612	3.1351	0.354644	0.794307
NKTR	NKTR	0.766361	1	0.218817	0.512554	5.36569	-0.272037	-1.20751	0.446264	4.84361	-0.52208	-1.43602	0.2363	-0.794117	-1.73402	0.0240162	5.63773	0.178076	0.794117
RIMS3	RIMS3	0.111163	1	0.25082	0.186852	1.78427	-0.951491	-1.93387	0.00941759	1.94199	0.157717	1.11552	0.50701	-0.793774	-1.7336	0.0395953	2.73576	0.027296	0.951491
PA2G4P4	PA2G4P4	0.459601	1	0.388453	0.729469	2.55908	-0.650309	-1.5695	0.164825	2.41629	-0.142788	-1.10404	0.810139	-0.793097	-1.73279	0.107542	3.20939	0.362641	0.793097
UBXN4	UBXN4	0.211825	1	0.112029	0.155722	7.81276	-0.648944	-1.56802	0.0348323	7.66868	-0.144079	-1.10503	0.538398	-0.793023	-1.7327	0.00421522	8.4617	0.0189171	0.793023
CACNG6	CACNG6	0.112689	1	0.464739	0.537075	2.31063	-0.880212	-1.84065	0.00970937	2.39831	0.0876781	1.06266	0.852168	-0.792534	-1.73211	0.156695	3.19085	0.194441	0.880212
TMEM67	TMEM67	0.736028	0.837483	0.358205	0.499439	4.96739	0.393686	1.31375	0.413428	3.78118	-1.1862	-2.27553	0.0819376	-0.792517	-1.73209	0.0915048	4.5737	0.16866	1.1862
HNRNPM	HNRNPM	0.0760008	1	0.0648557	0.0150044	9.13059	-0.617879	-1.53462	0.00225701	8.95619	-0.174401	-1.1285	0.311402	-0.79228	-1.73181	0.00076829	9.74847	9.45e-05	0.79228
PLEKHA2	PLEKHA2	0.0771355	1	0.288126	0.193582	5.78748	-1.35275	-2.55399	0.00235138	6.34866	0.561176	1.47547	0.198976	-0.791578	-1.73097	0.0576724	7.14024	0.0290605	1.35275
NEK4	NEK4	0.114844	1	0.182427	0.176171	6.53352	-0.829958	-1.77763	0.0101213	6.57195	0.038438	1.027	0.884607	-0.79152	-1.7309	0.0156829	7.36347	0.0238204	0.829958
GTF2IRD1	GTF2IRD1	0.0954973	1	0.156164	0.161711	5.25065	-0.75517	-1.68783	0.00532784	5.21446	-0.0361855	-1.0254	0.896216	-0.791355	-1.7307	0.0110202	6.00582	0.0201731	0.791355
44813		0.147558	1	0.104932	0.0866396	9.3818	-0.527341	-1.44127	0.0173226	9.11785	-0.263957	-1.20077	0.258121	-0.791298	-1.73063	0.00345402	9.90914	0.00743518	0.791298
KIAA0430	KIAA0430	1	0.900065	0.289542	0.567535	5.47483	0.10559	1.07593	0.813149	4.57807	-0.896766	-1.86189	0.126943	-0.791176	-1.73048	0.0582702	5.36924	0.217169	0.896766
DDX1	DDX1	0.304794	1	0.282771	0.397155	5.89238	-0.431373	-1.34852	0.0742872	5.53292	-0.359454	-1.28294	0.286738	-0.790827	-1.73007	0.0509287	6.32375	0.104576	0.790827
CDKN2B	CDKN2B	0.525545	1	0.439225	0.732334	5.4683	-0.514731	-1.42873	0.213425	5.19242	-0.275884	-1.21074	0.644934	-0.790615	-1.72981	0.140384	5.98304	0.400844	0.790615
WWC3	WWC3	0.855117	0.200261	0.232791	0.191109	5.42505	0.197907	1.14703	0.54816	4.43669	-0.988363	-1.98393	0.00198241	-0.790455	-1.72962	0.0337216	5.22714	0.0283311	0.988363
SLC25A23	SLC25A23	0.721292	0.837483	0.152828	0.272114	7.46134	-0.240392	-1.18131	0.398536	6.91161	-0.549728	-1.46381	0.0773558	-0.79012	-1.72922	0.0103549	7.70173	0.0523305	0.79012
NDST2	NDST2	0.475207	0.875274	0.207457	0.258057	7.77609	-0.281676	-1.21561	0.176176	7.26788	-0.508215	-1.42229	0.10826	-0.789892	-1.72894	0.0216928	8.05777	0.0479037	0.789892
MACROD1	MACROD1	0.729799	1	0.562691	0.870416	3.85395	-0.519784	-1.43374	0.408035	3.58425	-0.269705	-1.20556	0.748628	-0.789489	-1.72846	0.226023	4.37373	0.615511	0.789489
TSPAN1	TSPAN1	0.537102	1	0.41817	0.659076	4.27874	-0.315627	-1.24455	0.220648	3.80515	-0.473586	-1.38856	0.36187	-0.789213	-1.72813	0.123478	4.59437	0.292074	0.789213
ARC	ARC	0.139169	1	0.130038	0.185865	1.83062	-0.858699	-1.8134	0.01492	1.90015	0.0695289	1.04937	0.813481	-0.78917	-1.72808	0.00678318	2.68932	0.0263207	0.858699
PIP4K2A	PIP4K2A	0.0331316	1	0.130064	0.062626	4.93291	-1.01628	-2.0227	0.00031842	5.1602	0.227291	1.17063	0.317145	-0.788993	-1.72787	0.00687109	5.94919	0.0018058	1.01628
CDK3	CDK3	0.895521	1	0.487635	0.856921	3.72052	-0.363994	-1.28698	0.619721	3.29556	-0.424967	-1.34254	0.559008	-0.788961	-1.72783	0.173144	4.08452	0.596715	0.788961
CUX1	CUX1	0.636932	0.902486	0.186736	0.320606	5.26269	-0.274828	-1.20985	0.301782	4.7486	-0.514092	-1.4281	0.129058	-0.78892	-1.72778	0.016843	5.53752	0.0701143	0.78892
MPP2	MPP2	1	1	0.807919	0.95813	3.77582	-0.104671	-1.07525	0.839763	3.09167	-0.684151	-1.60676	0.537693	-0.788822	-1.72766	0.483354	3.88049	0.739248	0.788822
FAM76B	FAM76B	0.315779	1	0.390037	0.628524	4.60128	-0.808036	-1.75083	0.0792709	4.62053	0.019249	1.01343	0.971208	-0.788787	-1.72762	0.108727	5.40932	0.265726	0.808036
SMC1A	SMC1A	0.560031	0.583098	0.091187	0.0707044	8.12057	-0.200035	-1.14873	0.238491	7.53196	-0.588609	-1.5038	0.0198662	-0.788644	-1.72745	0.0024188	8.32061	0.00290562	0.788644
PLEKHG5	PLEKHG5	0.827896	1	0.384666	0.703692	6.8042	-0.250471	-1.1896	0.516931	6.26604	-0.538153	-1.45211	0.333764	-0.788624	-1.72743	0.1049	7.05467	0.337272	0.788624
MRPL30	MRPL30	0.211825	1	0.245696	0.323362	6.26582	-0.425757	-1.34328	0.0360684	5.90299	-0.362831	-1.28595	0.260318	-0.788588	-1.72738	0.0378166	6.69157	0.0713542	0.788588
TTC8	TTC8	0.177237	1	0.573462	0.732334	4.67846	-0.732932	-1.66201	0.0244521	4.62411	-0.0543542	-1.03839	0.928224	-0.787286	-1.72582	0.233077	5.4114	0.377548	0.787286
RPL24	RPL24	0.671675	1	0.348398	0.71255	9.02783	-0.380284	-1.3016	0.349942	8.62132	-0.406509	-1.32547	0.461739	-0.786793	-1.72524	0.0857884	9.40811	0.345523	0.786793
YME1L1	YME1L1	0.363167	1	0.393466	0.591603	6.60779	-0.434331	-1.35128	0.107764	6.25592	-0.351871	-1.27621	0.421063	-0.786202	-1.72453	0.110174	7.04212	0.235987	0.786202
MAGEE2	MAGEE2	0.160424	1	0.406052	0.513465	1.89081	-0.958632	-1.94347	0.0201667	2.06327	0.172466	1.12698	0.737569	-0.786166	-1.72449	0.116644	2.84944	0.178941	0.958632
BEX2	BEX2	0.72185	1	0.522615	0.732334	2.75438	-0.23167	-1.17419	0.399055	2.19997	-0.554409	-1.46857	0.363837	-0.786079	-1.72438	0.196213	2.98605	0.397817	0.786079
RASAL2-AS1	RASAL2-AS1	0.7075	1	0.678884	0.811407	1.7522	-0.737002	-1.66671	0.382036	1.70325	-0.0489471	-1.03451	0.754458	-0.785949	-1.72423	0.344751	2.4892	0.529228	0.785949
GNG11	GNG11	0.334557	1	0.2267	0.532822	4.62524	-1.10899	-2.15695	0.0894167	4.94839	0.32315	1.25106	0.575165	-0.785842	-1.7241	0.031467	5.73423	0.191672	1.10899
MOCS3	MOCS3	0.334557	1	0.266323	0.390368	6.05538	-0.658703	-1.57866	0.0918406	5.92876	-0.12662	-1.09173	0.630963	-0.785323	-1.72348	0.0450484	6.71408	0.101977	0.785323
RDH13	RDH13	0.538613	1	0.256583	0.513333	4.30212	-0.413325	-1.33175	0.221812	3.93037	-0.371747	-1.29392	0.358822	-0.785072	-1.72318	0.041455	4.71544	0.178682	0.785072
SRSF10	SRSF10	0.0867309	1	0.112801	0.0696762	6.92559	-0.645034	-1.56378	0.00377723	6.78569	-0.1399	-1.10183	0.475844	-0.784934	-1.72301	0.00441231	7.57063	0.00282329	0.784934
GNRHR2	GNRHR2	1	1	0.570604	0.811349	3.85607	0.119904	1.08666	0.857849	2.95139	-0.904682	-1.87213	0.326307	-0.784778	-1.72283	0.231308	3.73617	0.528657	0.904682
HS1BP3	HS1BP3	1	0.837483	0.244303	0.337868	5.59875	-0.0331796	-1.02326	0.876254	4.84733	-0.75142	-1.68345	0.0721904	-0.7846	-1.72261	0.0375083	5.63193	0.0768606	0.7846
ROBO4	ROBO4	0.0933831	1	0.428006	0.388743	3.72915	-1.27406	-2.41841	0.00511838	4.21884	0.489681	1.40413	0.378874	-0.784378	-1.72235	0.128854	5.00321	0.100905	1.27406
ZFPM1	ZFPM1	0.100479	0.472394	0.379882	0.130127	2.99329	-2.13038	-4.37833	0.00689202	4.33962	1.34633	2.54264	0.011895	-0.784052	-1.72196	0.102501	5.12368	0.0139381	2.13038
LOC100133957	LOC100133957	0.362514	1	0.277252	0.529524	2.18713	-0.532327	-1.44626	0.107396	1.93578	-0.251346	-1.19032	0.561189	-0.783674	-1.72151	0.048669	2.71946	0.189162	0.783674
LRRC14	LRRC14	0.0975912	1	0.165154	0.164299	6.39736	-0.750767	-1.68269	0.00566235	6.36457	-0.032789	-1.02299	0.904152	-0.783556	-1.72137	0.0123408	7.14812	0.020638	0.783556
DYNLRB1	DYNLRB1	0.394587	1	0.130038	0.491179	8.46286	-0.71784	-1.64472	0.125733	8.39763	-0.0652325	-1.04625	0.878371	-0.783072	-1.72079	0.00679107	9.1807	0.162955	0.783072
ELK3	ELK3	0.150128	0.985926	0.0982949	0.0679502	7.85395	-0.546041	-1.46007	0.0177939	7.61692	-0.237029	-1.17856	0.181357	-0.783071	-1.72079	0.00285768	8.39999	0.00225956	0.783071
DND1	DND1	0.7112	1	0.373728	0.732334	4.05123	-0.538285	-1.45225	0.384889	3.80647	-0.244763	-1.1849	0.588575	-0.783048	-1.72076	0.099433	4.58952	0.395495	0.783048
OR2A2	OR2A2	0.59353	1	0.209899	0.468631	1.9268	-0.458456	-1.37407	0.26388	1.60245	-0.324344	-1.2521	0.319277	-0.7828	-1.72047	0.022291	2.38525	0.149102	0.7828
DSCC1	DSCC1	0.463518	1	0.322083	0.662692	4.66134	-0.61073	-1.52703	0.167501	4.48928	-0.172061	-1.12667	0.73804	-0.782791	-1.72046	0.0730621	5.27207	0.297367	0.782791
TRAPPC2P1	TRAPPC2P1	0.313465	1	0.293421	0.467676	4.68037	-0.712464	-1.6386	0.0779369	4.61076	-0.0696096	-1.04943	0.845833	-0.782073	-1.7196	0.0596148	5.39284	0.148595	0.782073
EIF5	EIF5	0.205868	1	0.0667539	0.203122	8.58306	-0.771234	-1.70673	0.0330417	8.57223	-0.0108303	-1.00754	0.971393	-0.782064	-1.71959	0.0008244	9.35429	0.0320975	0.782064
THAP2	THAP2	0.375141	1	0.422076	0.680896	3.21009	-1.04378	-2.06162	0.114381	3.47244	0.262359	1.19944	0.69913	-0.781418	-1.71882	0.125852	4.25386	0.314333	1.04378
SAC3D1	SAC3D1	0.123908	1	0.175382	0.168644	3.22568	-0.881295	-1.84203	0.011843	3.32594	0.100258	1.07196	0.700582	-0.781038	-1.71837	0.0142261	4.10698	0.022132	0.881295
ALDH1A2	ALDH1A2	0.698799	1	0.365583	0.732334	4.76741	-0.515977	-1.42996	0.373476	4.50246	-0.264948	-1.20159	0.594918	-0.780925	-1.71823	0.0957261	5.28338	0.39823	0.780925
GATA6	GATA6	0.0771355	0.570996	0.193303	0.0776154	5.26183	-1.75895	-3.38451	0.00234502	6.23985	0.978025	1.96977	0.0183015	-0.780921	-1.71823	0.0182714	7.02078	0.00449891	1.75895
OGFOD3	OGFOD3	0.0880396	0.937264	0.177203	0.11885	5.18574	-1.28894	-2.44349	0.00400219	5.69395	0.508212	1.42229	0.14934	-0.780732	-1.718	0.0146718	6.47469	0.0123533	1.28894
OR4D5	OR4D5	0.48416	1	0.468035	0.732334	2.53417	-0.792252	-1.73178	0.182962	2.54572	0.01155	1.00804	0.984637	-0.780702	-1.71797	0.160469	3.32642	0.394349	0.792252
MFAP2	MFAP2	0.403889	0.0319715	0.388983	0.171831	3.11145	0.745827	1.67694	0.130635	1.58496	-1.52648	-2.88083	7.59e-05	-0.780658	-1.71791	0.107966	2.36562	0.0228068	1.52648
AP3B1	AP3B1	0.367444	1	0.288126	0.476657	5.63693	-0.655783	-1.57547	0.110065	5.51213	-0.124799	-1.09036	0.707166	-0.780583	-1.71782	0.0570347	6.29271	0.15374	0.780583
NOL12	NOL12	0.155932	1	0.276808	0.377936	4.98179	-1.0072	-2.01001	0.0190625	5.20864	0.226844	1.17027	0.609058	-0.780358	-1.71756	0.0485378	5.98899	0.0951286	1.0072
LOC100506054	LOC100506054	1	1	0.61594	0.771481	4.10826	-0.016615	-1.01158	0.96376	3.34493	-0.763328	-1.6974	0.315415	-0.779943	-1.71706	0.268131	4.12487	0.471943	0.779943
URB1	URB1	0.142437	1	0.485955	0.698219	5.21616	-0.493394	-1.40775	0.0155237	4.92978	-0.286379	-1.21958	0.592479	-0.779773	-1.71686	0.172011	5.70955	0.332291	0.779773
CARS2	CARS2	0.9354	0.837483	0.256672	0.37481	5.86988	-0.119401	-1.08628	0.670621	5.21004	-0.659837	-1.5799	0.0681747	-0.779239	-1.71622	0.0415166	5.98928	0.0936755	0.779239
HNRNPA3P1	HNRNPA3P1	0.485244	0.481119	0.270386	0.193885	3.30456	0.360433	1.28381	0.183649	2.16553	-1.13902	-2.20232	0.0124846	-0.778591	-1.71546	0.0466321	2.94412	0.0296967	1.13902
PAK2	PAK2	0.11835	1	0.155083	0.185865	8.44508	-0.844155	-1.79521	0.0107544	8.51076	0.0656848	1.04658	0.821916	-0.77847	-1.71531	0.010798	9.28923	0.0262185	0.844155
ARFRP1	ARFRP1	0.543734	1	0.417148	0.732334	6.62242	-0.514681	-1.42868	0.225698	6.35887	-0.263543	-1.20042	0.635811	-0.778224	-1.71502	0.122857	7.1371	0.374991	0.778224
C7orf63	C7orf63	0.629889	0.837483	0.174621	0.220405	2.49431	-0.230776	-1.17347	0.294115	1.9471	-0.547206	-1.46125	0.0737657	-0.777982	-1.71473	0.0140366	2.72508	0.0368196	0.777982
PPHLN1	PPHLN1	0.175912	1	0.302911	0.427273	4.59969	-0.771348	-1.70686	0.0241021	4.59339	-0.00629551	-1.00437	0.98719	-0.777644	-1.71433	0.0633479	5.37104	0.124017	0.777644
PLEKHG3	PLEKHG3	0.564435	1	0.354026	0.517759	5.67895	-0.245177	-1.18524	0.241629	5.14665	-0.532302	-1.44623	0.216479	-0.777479	-1.71413	0.0892295	5.92413	0.181377	0.777479
PAQR3	PAQR3	0.569472	1	0.594547	0.783297	5.12332	-0.338777	-1.26468	0.244966	4.68482	-0.438498	-1.35519	0.504683	-0.777275	-1.71389	0.25099	5.4621	0.487471	0.777275
EN2	EN2	0.891941	1	0.379127	0.655777	3.04309	-0.177266	-1.13074	0.612144	2.44364	-0.599455	-1.51514	0.252333	-0.776722	-1.71323	0.102115	3.22036	0.288573	0.776722
SDC3	SDC3	0.394845	1	0.183713	0.478799	5.75347	-0.582601	-1.49755	0.126043	5.55973	-0.193741	-1.14373	0.63481	-0.776342	-1.71278	0.0159637	6.33608	0.155305	0.776342
KIF4A	KIF4A	0.662411	0.92049	0.173485	0.343109	7.52434	-0.281601	-1.21554	0.339199	7.03033	-0.494009	-1.40835	0.139025	-0.775611	-1.71191	0.0138448	7.80594	0.0796356	0.775611
ZNF530	ZNF530	0.616568	1	0.390037	0.657428	4.30578	-0.320931	-1.24914	0.282033	3.8511	-0.45468	-1.37048	0.365775	-0.775611	-1.71191	0.108718	4.62671	0.289943	0.775611
PMEL	PMEL	1	1	0.412739	0.7522	2.62376	-0.156215	-1.11436	0.792902	2.00451	-0.619245	-1.53607	0.308709	-0.77546	-1.71174	0.120371	2.77997	0.447639	0.77546
TPD52L2	TPD52L2	0.324575	0.885455	0.189495	0.184541	7.87592	-0.480837	-1.39555	0.0839167	7.58157	-0.294347	-1.22633	0.114496	-0.775184	-1.71141	0.0175383	8.35676	0.0258322	0.775184
CCPG1	CCPG1	0.605274	1	0.431994	0.736648	2.80187	-0.814844	-1.75911	0.272969	2.84177	0.0399035	1.02805	0.945027	-0.77494	-1.71112	0.13101	3.61672	0.426946	0.814844
C20orf72	C20orf72	0.578477	1	0.311273	0.734248	6.11667	-0.694947	-1.61882	0.252101	6.03713	-0.0795325	-1.05668	0.903561	-0.774479	-1.71057	0.0675035	6.81161	0.423885	0.774479
DESI2	DESI2	0.738622	1	0.102573	0.549624	6.96509	-0.342719	-1.26814	0.415417	6.53353	-0.43156	-1.34869	0.332534	-0.774279	-1.71033	0.00327396	7.30781	0.20387	0.774279
RAPGEF2	RAPGEF2	0.136077	1	0.35906	0.453326	3.77425	-0.752624	-1.68485	0.0142047	3.75276	-0.021495	-1.01501	0.956036	-0.774119	-1.71015	0.0919566	4.52688	0.138963	0.774119
ALDH5A1	ALDH5A1	0.23267	1	0.402456	0.399018	2.53054	-1.44928	-2.73071	0.0439401	3.20606	0.675516	1.59717	0.202773	-0.773762	-1.70972	0.114355	3.97982	0.105478	1.44928
KLF6	KLF6	0.0827251	0.610252	0.0686141	0.0776154	6.53297	-2.02156	-4.06024	0.00318581	7.78078	1.2478	2.3748	0.0231003	-0.77376	-1.70972	0.000969368	8.55454	0.00516822	2.02156
CSNK1E	CSNK1E	0.349077	1	0.288126	0.458414	6.90943	-0.358313	-1.28193	0.100999	6.49398	-0.415443	-1.33371	0.294479	-0.773756	-1.70972	0.0562487	7.26774	0.142212	0.773756
LOC100506190	LOC100506190	0.37508	0.682019	0.120275	0.0776154	4.46791	-0.283366	-1.21703	0.114345	3.97757	-0.490346	-1.40478	0.0315282	-0.773713	-1.70966	0.00547947	4.75128	0.00482274	0.773713
PRKACA	PRKACA	0.119226	1	0.248471	0.345297	7.12521	-0.598918	-1.51458	0.0108858	6.95072	-0.174483	-1.12856	0.611053	-0.773401	-1.70929	0.03866	7.72412	0.0804422	0.773401
KLC1	KLC1	0.147303	1	0.288126	0.411168	6.15337	-0.670814	-1.59197	0.016711	6.05079	-0.102577	-1.07369	0.784412	-0.773391	-1.70928	0.0546889	6.82418	0.112898	0.773391
RHOT2	RHOT2	0.185324	1	0.256672	0.357235	4.97369	-0.685699	-1.60848	0.0266774	4.88615	-0.0875422	-1.06256	0.789804	-0.773241	-1.70911	0.0415205	5.65939	0.085266	0.773241
CCDC86	CCDC86	0.639348	0.917834	0.146926	0.300889	8.52366	-0.269052	-1.20502	0.304471	8.02023	-0.503428	-1.41758	0.137792	-0.772479	-1.7082	0.00938133	8.79271	0.0623858	0.772479
RAPGEF3	RAPGEF3	0.871959	1	0.557234	0.794275	3.81929	-0.287027	-1.22012	0.568936	3.33385	-0.485441	-1.40001	0.430585	-0.772468	-1.70819	0.222064	4.10632	0.503893	0.772468
FLJ43860	FLJ43860	0.153026	1	0.187042	0.260555	1.86165	-0.905144	-1.87273	0.0184352	1.99496	0.13331	1.09681	0.695202	-0.771834	-1.70744	0.0169113	2.7668	0.0485802	0.905144
ZNF620	ZNF620	0.113287	1	0.489164	0.439131	3.07389	-1.1674	-2.24607	0.0097893	3.46951	0.395619	1.31551	0.42001	-0.771785	-1.70738	0.17397	4.2413	0.130489	1.1674
AHSA2	AHSA2	0.881879	1	0.122741	0.767587	4.30531	-0.343647	-1.26896	0.594601	3.87749	-0.427821	-1.3452	0.505111	-0.771468	-1.70701	0.00584675	4.64896	0.465838	0.771468
SIAE	SIAE	0.992134	0.837483	0.293133	0.422255	6.35639	0.0922802	1.06605	0.745918	5.49329	-0.863102	-1.81894	0.0777999	-0.770821	-1.70624	0.0594435	6.26411	0.11929	0.863102
ZNF704	ZNF704	1	1	0.597868	0.732334	3.84747	-0.0434157	-1.03055	0.855887	3.12007	-0.727402	-1.65566	0.283854	-0.770818	-1.70624	0.254022	3.89089	0.414259	0.770818
LOC100130673	LOC100130673	0.328994	1	0.256889	0.557247	2.07627	-0.906246	-1.87416	0.0860189	2.21248	0.136204	1.09901	0.796875	-0.770043	-1.70532	0.0417937	2.98252	0.209831	0.906246
SPPL2C	SPPL2C	0.871959	1	0.680306	0.882433	2.59141	-0.451519	-1.36748	0.567726	2.27334	-0.318065	-1.24666	0.537427	-0.769584	-1.70478	0.346037	3.04292	0.638566	0.769584
GPSM3	GPSM3	1	1	0.307303	0.732334	2.68963	0.0791142	1.05637	0.90846	1.84119	-0.848439	-1.80055	0.23379	-0.769324	-1.70447	0.0650897	2.61051	0.417046	0.848439
YEATS4	YEATS4	0.445663	1	0.26498	0.433725	6.5042	-0.388452	-1.30899	0.153873	6.12372	-0.380483	-1.30178	0.286113	-0.768935	-1.70401	0.0445661	6.89265	0.127533	0.768935
ACTL6A	ACTL6A	0.7195	0.917834	0.439225	0.658425	6.92123	0.732279	1.66126	0.394552	5.42023	-1.501	-2.83038	0.137635	-0.768716	-1.70375	0.141147	6.18895	0.291213	1.501
DLEU2L	DLEU2L	0.181806	0.863227	0.458311	0.323888	2	-1.62393	-3.08213	0.0256503	2.85525	0.855249	1.80907	0.102909	-0.768677	-1.70371	0.152954	3.62393	0.071491	1.62393
TTC14	TTC14	0.495674	0.917834	0.187552	0.277255	6.30902	-0.290841	-1.22335	0.190624	5.83141	-0.477614	-1.39244	0.137945	-0.768455	-1.70344	0.0169791	6.59986	0.0537632	0.768455
KHSRP	KHSRP	0.449373	1	0.209899	0.458488	8.94327	-0.516618	-1.4306	0.156267	8.69191	-0.251363	-1.19033	0.489543	-0.76798	-1.70288	0.022286	9.45989	0.142438	0.76798
GUCY1A3	GUCY1A3	0.782633	1	0.532961	0.749825	1.88129	-0.471278	-1.38634	0.464083	1.58496	-0.296323	-1.22801	0.33723	-0.767601	-1.70244	0.203996	2.35256	0.444385	0.767601
PABPC1L2A	PABPC1L2A	0.334557	1	0.407257	0.662049	2.26013	-0.6121	-1.52848	0.0916829	2.1048	-0.155333	-1.11368	0.760323	-0.767433	-1.70224	0.117342	2.87223	0.296538	0.767433
CTNNBIP1	CTNNBIP1	1	0.837483	0.225277	0.486975	5.76014	-0.0662444	-1.04699	0.875803	5.0591	-0.701042	-1.62568	0.0788254	-0.767287	-1.70207	0.0307033	5.82639	0.16011	0.767287
STK19	STK19	1	1	0.555525	0.743007	3.63149	0.0849289	1.06064	0.855442	2.77958	-0.851906	-1.80488	0.269634	-0.766977	-1.7017	0.220897	3.54656	0.434429	0.851906
STT3B	STT3B	0.169474	1	0.0839937	0.0866396	8.42315	-0.577191	-1.49194	0.0224032	8.23337	-0.189775	-1.14059	0.391476	-0.766966	-1.70169	0.00183534	9.00034	0.00734782	0.766966
LOC648987	LOC648987	1	1	0.431904	0.701409	4.31479	-0.0485767	-1.03424	0.903083	3.59648	-0.718314	-1.64526	0.232441	-0.76689	-1.7016	0.130946	4.36337	0.33483	0.76689
DCUN1D3	DCUN1D3	0.477786	1	0.185261	0.424894	4.55736	-0.484658	-1.39925	0.178157	4.27551	-0.281848	-1.21575	0.404936	-0.766506	-1.70114	0.0165135	5.04201	0.122201	0.766506
VPS35	VPS35	0.147303	1	0.165154	0.17511	7.92472	-0.679045	-1.60108	0.0166521	7.83743	-0.0872849	-1.06237	0.723198	-0.76633	-1.70094	0.0122828	8.60376	0.0235452	0.76633
OR11G2	OR11G2	0.492167	1	0.595746	0.732334	2.40543	-0.879357	-1.83956	0.188021	2.51891	0.113479	1.08183	0.842353	-0.765878	-1.7004	0.251754	3.28479	0.420665	0.879357
MAGEB4	MAGEB4	1	1	0.173485	0.697294	2.64292	0.0684348	1.04858	0.908285	1.80875	-0.834167	-1.78283	0.208419	-0.765732	-1.70023	0.0138356	2.57449	0.331123	0.834167
LIPH	LIPH	0.895585	1	0.623632	0.811349	3.63188	-0.172215	-1.12679	0.619808	3.03849	-0.593385	-1.50878	0.423563	-0.7656	-1.70008	0.275472	3.80409	0.528726	0.7656
SGK223	SGK223	0.351462	1	0.156718	0.428247	4.38014	-0.671195	-1.59239	0.102348	4.28575	-0.0943879	-1.06761	0.798751	-0.765583	-1.70006	0.0111006	5.05134	0.124595	0.765583
MTAP	MTAP	0.609798	1	0.358295	0.732334	6.09956	-0.54093	-1.45491	0.276241	5.87492	-0.224642	-1.16849	0.676503	-0.765572	-1.70004	0.0915517	6.64049	0.376805	0.765572
TSPO	TSPO	0.0903668	1	0.0938839	0.0776154	5.46167	-0.782215	-1.71977	0.00446133	5.47855	0.016878	1.01177	0.941295	-0.765337	-1.69977	0.00258642	6.24388	0.00510908	0.782215
LOC100131564	LOC100131564	0.0939758	1	0.366389	0.274346	1.58496	-1.11581	-2.16717	0.00518425	1.93578	0.350822	1.27529	0.320546	-0.764987	-1.69935	0.0960782	2.70077	0.0529426	1.11581
RTBDN	RTBDN	0.211825	1	0.485169	0.459624	1.78427	-1.05654	-2.07994	0.0364761	2.07635	0.292081	1.2244	0.419016	-0.764464	-1.69874	0.17128	2.84082	0.143122	1.05654
ADRB2	ADRB2	0.13267	0.934145	0.219155	0.190679	4.79321	-1.30922	-2.47808	0.0136113	5.33804	0.544834	1.45885	0.147551	-0.764389	-1.69865	0.0269128	6.10243	0.0282032	1.30922
LOC652276	LOC652276	0.101396	0.837483	0.15303	0.145967	2.3726	-1.6234	-3.08101	0.00726999	3.23178	0.859181	1.81401	0.0800575	-0.764222	-1.69845	0.0104128	3.996	0.0167781	1.6234
HYLS1	HYLS1	0.546545	1	0.526735	0.801403	3.18186	-0.884363	-1.84595	0.228028	3.30213	0.120268	1.08694	0.884928	-0.764096	-1.69831	0.199567	4.06623	0.51391	0.884363
KIAA1522	KIAA1522	0.232325	0.896966	0.125598	0.101461	6.11929	-0.399354	-1.31892	0.043736	5.75493	-0.364364	-1.28731	0.121161	-0.763718	-1.69786	0.00620243	6.51865	0.00972438	0.763718
FMN2	FMN2	0.940667	0.700945	0.13756	0.20911	4.21541	-0.109801	-1.07908	0.67863	3.5618	-0.653608	-1.5731	0.0339418	-0.76341	-1.6975	0.00792575	4.32521	0.0336625	0.76341
POLD3	POLD3	0.601176	1	0.297929	0.567981	5.00676	-0.495377	-1.40969	0.270139	4.73904	-0.267727	-1.20391	0.408648	-0.763105	-1.69714	0.0615883	5.50214	0.218435	0.763105
SNORA5B	SNORA5B	0.512722	1	0.46411	0.732334	2.58941	-0.658851	-1.57882	0.203882	2.48522	-0.104197	-1.0749	0.843203	-0.763048	-1.69707	0.156361	3.24826	0.385183	0.763048
MYBPC2	MYBPC2	0.0902846	1	0.112596	0.0537437	1.58496	-0.763029	-1.69705	0.004413	1.58496	0	1	1	-0.763029	-1.69705	0.00439053	2.34799	0.00134108	0.763029
PPAP2B	PPAP2B	0.141029	1	0.15979	0.111584	7.02643	-0.643687	-1.56232	0.0152279	6.90738	-0.11905	-1.08602	0.529816	-0.762737	-1.69671	0.0115485	7.67012	0.0111905	0.762737
SAMD4B	SAMD4B	0.561194	0.86518	0.219155	0.28023	6.6262	-0.211517	-1.15791	0.239202	6.07517	-0.551023	-1.46512	0.104798	-0.76254	-1.69648	0.0254764	6.83771	0.054592	0.76254
AASDH	AASDH	0.718707	0.765862	0.425112	0.422255	3.97345	0.240794	1.18164	0.393648	2.97045	-1.003	-2.00417	0.0468497	-0.762209	-1.69609	0.12737	3.73265	0.118639	1.003
BAG3	BAG3	0.192021	0.899567	0.130231	0.0980703	8.99675	-0.393681	-1.31374	0.0288539	8.62914	-0.367612	-1.29022	0.125792	-0.761293	-1.69501	0.00689019	9.39043	0.00908128	0.761293
CMTM7	CMTM7	0.142051	1	0.149365	0.103004	6.54289	-0.689978	-1.61326	0.015467	6.47172	-0.0711728	-1.05057	0.694109	-0.761151	-1.69484	0.00986699	7.23287	0.00991433	0.761151
ADAMTSL4	ADAMTSL4	0.381189	1	0.438343	0.697391	2.98673	-0.707338	-1.63279	0.118468	2.93324	-0.0534882	-1.03777	0.921194	-0.760826	-1.69446	0.135384	3.69407	0.331336	0.760826
EFCAB11	EFCAB11	0.994439	1	0.54476	0.79256	3.24021	-0.143191	-1.10434	0.753833	2.62262	-0.61759	-1.53431	0.385797	-0.760781	-1.69441	0.213334	3.3834	0.500504	0.760781
TJAP1	TJAP1	1	0.833514	0.263254	0.379244	6.30805	0.0296428	1.02076	0.913372	5.51773	-0.790315	-1.72945	0.0662085	-0.760672	-1.69428	0.0435426	6.27841	0.0957368	0.790315
SCP2D1	SCP2D1	1	1	0.519433	0.833604	2.91076	-0.177664	-1.13105	0.771792	2.32786	-0.582899	-1.49786	0.436133	-0.760563	-1.69415	0.193383	3.08842	0.563694	0.760563
PLXND1	PLXND1	0.602274	1	0.219155	0.602145	3.89481	-0.489277	-1.40374	0.270893	3.62368	-0.271123	-1.20675	0.528117	-0.7604	-1.69396	0.0270839	4.38408	0.244591	0.7604
INPP5E	INPP5E	0.212547	1	0.13882	0.306604	4.05637	-1.07343	-2.10443	0.0375353	4.36962	0.313249	1.2425	0.431194	-0.760182	-1.6937	0.00816648	5.1298	0.0646948	1.07343
DNM1	DNM1	0.743489	0.650403	0.219155	0.288486	6.62938	0.289705	1.22239	0.419869	5.57973	-1.04965	-2.07003	0.0274574	-0.759945	-1.69343	0.0242743	6.33967	0.0582315	1.04965
CBX3	CBX3	0.248554	1	0.106429	0.187166	9.5137	-0.533007	-1.44694	0.0508567	9.28708	-0.226623	-1.17009	0.397188	-0.759631	-1.69306	0.00368232	10.0467	0.0273509	0.759631
TAS2R10	TAS2R10	0.855293	1	0.633435	0.864324	2.36753	-0.488494	-1.40298	0.54844	2.0965	-0.271023	-1.20666	0.571774	-0.759517	-1.69292	0.284574	2.85602	0.60779	0.759517
MIB2	MIB2	0.404105	1	0.178416	0.459624	3.67107	-0.541721	-1.45571	0.130819	3.45336	-0.217709	-1.16289	0.574406	-0.75943	-1.69282	0.0149094	4.21279	0.143113	0.75943
CNTFR	CNTFR	0.100479	1	0.125598	0.0689133	1.58496	-0.759013	-1.69233	0.00633404	1.58496	0	1	1	-0.759013	-1.69233	0.00620603	2.34398	0.00250279	0.759013
GOLPH3	GOLPH3	0.0823675	1	0.208155	0.168556	7.15684	-0.808936	-1.75192	0.00297251	7.20703	0.0501822	1.0354	0.853184	-0.758754	-1.69203	0.0218196	7.96578	0.0217484	0.808936
LRP11	LRP11	0.161276	1	0.176353	0.170587	6.4351	-0.471191	-1.38625	0.0202996	6.14786	-0.287233	-1.2203	0.257188	-0.758424	-1.69164	0.0145294	6.90629	0.0225755	0.758424
AMMECR1L	AMMECR1L	0.248717	1	0.185261	0.379976	5.73918	-0.795213	-1.73533	0.0512355	5.77624	0.0370639	1.02602	0.920383	-0.758149	-1.69132	0.0165675	6.53439	0.0960988	0.795213
TBXA2R	TBXA2R	0.724128	0.97349	0.625073	0.694807	4.23667	0.2544	1.19284	0.401211	3.22441	-1.01225	-2.01706	0.171415	-0.757853	-1.69097	0.276585	3.98227	0.328706	1.01225
POM121C	POM121C	0.0800954	1	0.0938839	0.0623697	8.10751	-0.8866	-1.84881	0.00271923	8.23649	0.128975	1.09352	0.511549	-0.757625	-1.69071	0.00258564	8.99411	0.00177337	0.8866
KHDRBS1	KHDRBS1	0.320384	0.923881	0.219155	0.247186	8.6264	-0.343423	-1.26876	0.0817817	8.21229	-0.414109	-1.33248	0.141002	-0.757533	-1.6906	0.0273718	8.96983	0.0447097	0.757533
TGFB3	TGFB3	0.428422	1	0.354844	0.564244	4.09334	-0.627462	-1.54485	0.142785	3.9637	-0.129642	-1.09402	0.713153	-0.757104	-1.6901	0.0895625	4.7208	0.21459	0.757104
RNASE2	RNASE2	0.774171	1	0.288126	0.763778	2.38893	-0.429717	-1.34697	0.455426	2.06168	-0.327252	-1.25462	0.597281	-0.756969	-1.68994	0.0536708	2.81865	0.46098	0.756969
MEF2D	MEF2D	0.0865398	1	0.0839937	0.0592698	5.9266	-0.708343	-1.63393	0.00369298	5.87851	-0.0480955	-1.0339	0.801742	-0.756438	-1.68931	0.00189024	6.63494	0.00157787	0.756438
RAP1B	RAP1B	0.162685	1	0.140389	0.174952	8.00012	-0.560985	-1.47528	0.0207324	7.80503	-0.195092	-1.1448	0.456781	-0.756077	-1.68889	0.00848329	8.56111	0.0234804	0.756077
ZNF592	ZNF592	0.245079	1	0.404583	0.553686	4.3278	-1.15689	-2.22976	0.0494016	4.72864	0.400838	1.32028	0.5292	-0.756052	-1.68886	0.115487	5.48469	0.206616	1.15689
FBXO45	FBXO45	0.745686	0.745187	0.312748	0.38905	4.89234	0.29851	1.22987	0.425016	3.83798	-1.05436	-2.0768	0.0429709	-0.755849	-1.68863	0.0688467	4.59383	0.101142	1.05436
LSM5	LSM5	0.871959	0.641184	0.564472	0.621082	4.38276	0.380604	1.30189	0.577471	3.24664	-1.13612	-2.1979	0.0265972	-0.75552	-1.68824	0.227416	4.00216	0.259456	1.13612
YDJC	YDJC	0.299898	1	0.256889	0.484692	3.60685	-1.53606	-2.9	0.0715807	4.38754	0.780692	1.71796	0.295548	-0.755363	-1.68806	0.041738	5.14291	0.158893	1.53606
LOC100129794	LOC100129794	0.49043	1	0.439225	0.732334	4.01008	-0.664906	-1.58546	0.186604	3.92004	-0.090037	-1.0644	0.885897	-0.754943	-1.68756	0.139971	4.67498	0.420418	0.754943
KCND1	KCND1	0.449373	1	0.682145	0.732334	1.86165	-1.03525	-2.04946	0.156045	2.14209	0.280434	1.21456	0.618701	-0.754812	-1.68741	0.349071	2.8969	0.416763	1.03525
BNC2	BNC2	0.766731	1	0.525077	0.816492	5.46068	-0.363364	-1.28642	0.446664	5.0697	-0.390983	-1.31129	0.580419	-0.754347	-1.68687	0.197995	5.82404	0.540506	0.754347
TGFBRAP1	TGFBRAP1	0.664368	0.974451	0.197393	0.405788	5.51177	-0.312537	-1.24189	0.341857	5.07	-0.441763	-1.35826	0.174743	-0.754301	-1.68681	0.0194323	5.82431	0.109705	0.754301
VMAC	VMAC	0.960046	0.322924	0.52249	0.568026	3.02674	0.215766	1.16132	0.701558	2.05678	-0.969963	-1.95879	0.00474231	-0.754197	-1.68669	0.19611	2.81098	0.218776	0.969963
TTPAL	TTPAL	0.676193	1	0.441835	0.836464	5.62887	-0.726102	-1.65416	0.353629	5.60108	-0.0277873	-1.01945	0.971666	-0.753889	-1.68633	0.144016	6.35497	0.567354	0.753889
FZD8	FZD8	0.147303	1	0.140572	0.228691	6.13448	-1.04606	-2.06488	0.0172013	6.42741	0.292934	1.22513	0.42699	-0.753123	-1.68544	0.00856671	7.18053	0.039119	1.04606
ITGB3BP	ITGB3BP	1	0.745789	0.225277	0.246897	7.13717	-0.0119901	-1.00835	0.947818	6.39629	-0.740883	-1.6712	0.043322	-0.752873	-1.68515	0.0306423	7.14916	0.0445506	0.752873
CHML	CHML	1	1	0.660681	0.830923	4.72986	0.00193973	1.00135	0.996711	3.97519	-0.754667	-1.68724	0.372512	-0.752728	-1.68498	0.312147	4.72792	0.559765	0.754667
ANKRD33	ANKRD33	0.281574	1	0.394108	0.406695	1.58496	-0.890842	-1.85426	0.0642438	1.72331	0.138346	1.10064	0.478516	-0.752497	-1.68471	0.110392	2.4758	0.110209	0.890842
MALL	MALL	0.0530409	0.974451	0.149365	0.0776154	9.47202	-1.12871	-2.18663	0.000889537	9.84835	0.376328	1.29803	0.173311	-0.752378	-1.68457	0.00989785	10.6007	0.00403374	1.12871
LOC100216001	LOC100216001	0.167084	0.369553	0.356169	0.145793	6.40367	1.01646	2.02294	0.021839	4.63554	-1.76813	-3.40612	0.00620452	-0.751674	-1.68375	0.0903257	5.38721	0.0167512	1.76813
MGC2889	MGC2889	0.954255	0.838417	0.317877	0.499439	3.13973	0.156257	1.11439	0.694758	2.23211	-0.907625	-1.87595	0.0835749	-0.751367	-1.68339	0.0715149	2.98347	0.168609	0.907625
NUDT4	NUDT4	0.15758	1	0.107601	0.0947176	6.64782	-0.568649	-1.48313	0.019614	6.46567	-0.182153	-1.13458	0.403469	-0.750801	-1.68273	0.00377972	7.21647	0.00865704	0.750801
GSR	GSR	0.20948	1	0.115186	0.167498	7.18685	-0.647832	-1.56681	0.0340543	7.08392	-0.102924	-1.07395	0.6581	-0.750756	-1.68267	0.0048821	7.83468	0.0211766	0.750756
METTL15	METTL15	0.935184	1	0.437261	0.724631	4.86028	-0.180399	-1.1332	0.670088	4.29008	-0.570201	-1.48473	0.270811	-0.7506	-1.68249	0.134519	5.04068	0.357475	0.7506
GGT7	GGT7	0.654045	0.442516	0.232791	0.256338	2.7682	0.432648	1.34971	0.320108	1.58496	-1.18324	-2.27086	0.00977652	-0.750592	-1.68248	0.0339519	2.33555	0.047412	1.18324
TMEM216	TMEM216	0.434438	1	0.114376	0.338633	4.77294	-0.494137	-1.40848	0.146135	4.51668	-0.256258	-1.19438	0.400201	-0.750395	-1.68225	0.00474313	5.26707	0.0770834	0.750395
PDLIM7	PDLIM7	0.247179	1	0.290026	0.51141	8.29572	-0.791084	-1.73037	0.0502198	8.33646	0.0407317	1.02864	0.929415	-0.750353	-1.6822	0.0583814	9.08681	0.177013	0.791084
PFDN1	PFDN1	0.0903668	1	0.202483	0.184	6.42452	-0.670159	-1.59125	0.0046288	6.34467	-0.0798483	-1.05691	0.761013	-0.750007	-1.6818	0.0205574	7.09468	0.0256874	0.750007
CETN3	CETN3	0.593717	0.818382	0.524342	0.487997	5.58967	0.379008	1.30045	0.264042	4.46066	-1.12901	-2.18709	0.0587151	-0.750005	-1.6818	0.197063	5.21066	0.160852	1.12901
USP34	USP34	0.259235	1	0.314298	0.530158	4.3665	-0.71205	-1.63813	0.0548865	4.32868	-0.0378201	-1.02656	0.931543	-0.74987	-1.68164	0.0694295	5.07855	0.189512	0.74987
BREA2	BREA2	0.132214	0.889918	0.385528	0.245617	1.58496	-1.2033	-2.30265	0.0134882	2.03849	0.45353	1.36939	0.116316	-0.749766	-1.68152	0.105358	2.78826	0.0442135	1.2033
ZNF652	ZNF652	0.317147	1	0.304263	0.385532	5.49398	-0.741721	-1.67217	0.079945	5.48667	-0.00730819	-1.00508	0.972396	-0.749029	-1.68066	0.0639556	6.2357	0.0992946	0.749029
AAK1	AAK1	0.371683	1	0.439225	0.582792	3.05516	-1.44518	-2.72296	0.112612	3.75142	0.696265	1.6203	0.328433	-0.748912	-1.68052	0.13909	4.50033	0.229364	1.44518
MFSD6L	MFSD6L	0.655	1	0.700613	0.874343	2.87301	-0.619902	-1.53677	0.323381	2.74413	-0.128883	-1.09345	0.85109	-0.748785	-1.68038	0.367207	3.49291	0.620992	0.748785
ALOXE3	ALOXE3	0.374163	1	0.22733	0.598663	2.41878	-0.879009	-1.83911	0.113812	2.54914	0.130358	1.09457	0.811014	-0.748651	-1.68022	0.0322463	3.29779	0.241169	0.879009
MTMR11	MTMR11	0.100181	0.927231	0.288126	0.204314	4.14044	-1.46726	-2.76496	0.00593097	4.85906	0.718624	1.64561	0.14347	-0.748636	-1.6802	0.0565003	5.6077	0.0325272	1.46726
KANK2	KANK2	0.338493	1	0.256713	0.509813	6.20809	-0.579032	-1.49385	0.0956272	6.0386	-0.169487	-1.12466	0.677723	-0.748519	-1.68007	0.0416095	6.78712	0.175996	0.748519
F2	F2	0.118017	1	0.19747	0.168617	1.86165	-1.17473	-2.25751	0.0106845	2.28799	0.426331	1.34381	0.195477	-0.7484	-1.67993	0.0194984	3.03639	0.0221041	1.17473
TMC6	TMC6	0.35734	1	0.219155	0.489121	2.67849	-0.850211	-1.80276	0.10485	2.78032	0.101829	1.07313	0.802795	-0.748382	-1.67991	0.0247271	3.5287	0.161795	0.850211
LOC100287177	LOC100287177	0.449817	0.755628	0.439225	0.389703	3.28278	0.471359	1.38641	0.158009	2.06327	-1.2195	-2.32866	0.0444619	-0.748142	-1.67963	0.13848	2.81142	0.101449	1.2195
CDH1	CDH1	0.933158	0.71923	0.235893	0.363575	2.86366	0.155315	1.11366	0.667156	1.96028	-0.903383	-1.87045	0.0374995	-0.748068	-1.67954	0.0350835	2.70835	0.0883691	0.903383
CALML4	CALML4	1	1	0.553771	0.732334	3.43766	0.042931	1.0302	0.928544	2.64707	-0.790595	-1.72979	0.211696	-0.747664	-1.67907	0.219619	3.39473	0.402826	0.790595
KRT12	KRT12	0.466095	1	0.0592322	0.305637	1.89081	-0.441224	-1.35776	0.169491	1.58496	-0.305846	-1.23614	0.333759	-0.74707	-1.67838	0.000588143	2.33203	0.0643489	0.74707
OTOP3	OTOP3	0.720988	1	0.299767	0.619671	1.97076	-0.396099	-1.31594	0.397445	1.61994	-0.350822	-1.27529	0.303033	-0.746921	-1.67821	0.0622438	2.36686	0.257963	0.746921
CIRH1A	CIRH1A	0.438128	0.937364	0.170072	0.23757	7.81643	-0.346335	-1.27133	0.148492	7.41643	-0.399997	-1.3195	0.150222	-0.746331	-1.67752	0.0131822	8.16276	0.0418434	0.746331
MGC45800	MGC45800	0.495674	1	0.131515	0.459268	3.57471	-0.504278	-1.41841	0.190624	3.33337	-0.241337	-1.18209	0.507727	-0.745615	-1.67669	0.00705107	4.07898	0.142856	0.745615
CCDC14	CCDC14	0.232325	1	0.23314	0.414428	5.99534	-0.806897	-1.74944	0.043752	6.05685	0.0615048	1.04355	0.874513	-0.745392	-1.67643	0.0341283	6.80224	0.114291	0.806897
LHFPL2	LHFPL2	0.136892	0.956488	0.252226	0.178812	3.24823	-1.08533	-2.12186	0.0143535	3.58819	0.339961	1.26572	0.162065	-0.74537	-1.6764	0.0401065	4.33356	0.0244202	1.08533
CMTM6	CMTM6	0.478344	1	0.315791	0.530158	6.82303	-0.498095	-1.41235	0.178712	6.57577	-0.24726	-1.18695	0.459804	-0.745355	-1.67639	0.0700627	7.32112	0.189568	0.745355
CCDC142	CCDC142	0.161276	1	0.439225	0.587926	4.8085	-0.64131	-1.55974	0.0203187	4.70476	-0.103741	-1.07456	0.813534	-0.745051	-1.67603	0.137821	5.44981	0.233208	0.745051
HYAL3	HYAL3	0.459171	1	0.499411	0.677531	3.52914	-0.789199	-1.72811	0.164562	3.57349	0.0443408	1.03121	0.910574	-0.744858	-1.67581	0.180943	4.31834	0.311659	0.789199
ZNF107	ZNF107	0.0902846	0.885323	0.168425	0.0776154	5.05926	-1.09839	-2.14115	0.00435098	5.4131	0.353839	1.27796	0.113001	-0.74455	-1.67545	0.0128669	6.15765	0.00533315	1.09839
NUP43	NUP43	0.311708	1	0.233263	0.360704	6.58368	-0.44097	-1.35752	0.0772455	6.28056	-0.303124	-1.23381	0.334396	-0.744095	-1.67492	0.0341868	7.02465	0.0870335	0.744095
MXD3	MXD3	1	0.937264	0.286932	0.571199	3.77428	-0.0748543	-1.05325	0.851636	3.1052	-0.669074	-1.59005	0.149485	-0.743928	-1.67473	0.0527176	3.84913	0.221256	0.743928
GNPDA1	GNPDA1	0.256539	1	0.0730154	0.215612	7.20688	-0.620881	-1.53781	0.0539952	7.08385	-0.123024	-1.08902	0.65965	-0.743905	-1.6747	0.00124473	7.82776	0.035499	0.743905
IFT172	IFT172	1	0.650813	0.634505	0.732334	5.32636	0.0481363	1.03393	0.941371	4.5344	-0.791956	-1.73142	0.0278026	-0.743819	-1.6746	0.286027	5.27822	0.416427	0.791956
BLOC1S2	BLOC1S2	0.41646	0.863227	0.20625	0.21894	6.67842	-0.357526	-1.28123	0.136919	6.29243	-0.385991	-1.30676	0.100677	-0.743517	-1.67425	0.0214476	7.03594	0.0363077	0.743517
GPR148	GPR148	1	1	0.43566	0.838835	2.87162	-0.170795	-1.12568	0.80397	2.29932	-0.572296	-1.48689	0.43546	-0.743091	-1.67376	0.133629	3.04241	0.571464	0.743091
AHDC1	AHDC1	0.992134	1	0.34666	0.727581	3.61413	0.195933	1.14546	0.749241	2.67531	-0.938821	-1.91696	0.200211	-0.742889	-1.67352	0.0845421	3.4182	0.3604	0.938821
PSD3	PSD3	0.75957	1	0.402643	0.624377	6.00022	-0.26392	-1.20074	0.438222	5.52182	-0.478397	-1.39319	0.240335	-0.742316	-1.67286	0.114427	6.26413	0.261662	0.742316
NEK11	NEK11	0.695072	0.773901	0.425954	0.424218	3.37853	0.27699	1.21166	0.370401	2.3596	-1.01893	-2.02641	0.0481596	-0.741938	-1.67242	0.127725	3.10154	0.121875	1.01893
REXO1L2P	REXO1L2P	0.366284	1	0.644777	0.732334	6.38739	-1.13053	-2.1894	0.109269	6.77608	0.388684	1.3092	0.597299	-0.741851	-1.67232	0.296052	7.51793	0.379572	1.13053
SPHK2	SPHK2	0.720988	0.84275	0.260558	0.364531	2.81905	-0.223059	-1.16721	0.396811	2.30031	-0.518732	-1.4327	0.0878714	-0.74179	-1.67225	0.0427961	3.0421	0.0887242	0.74179
PRDX6	PRDX6	0.202007	1	0.165527	0.286219	10.1782	-0.665954	-1.58662	0.031918	10.1027	-0.0755128	-1.05374	0.810426	-0.741467	-1.67188	0.0124104	10.8441	0.0574639	0.741467
MPND	MPND	0.510137	1	0.439225	0.732334	2.49886	-0.694558	-1.61839	0.201971	2.45208	-0.0467822	-1.03296	0.938898	-0.741341	-1.67173	0.139389	3.19342	0.419345	0.741341
PCCB	PCCB	0.238984	1	0.254105	0.331289	5.77165	-0.345031	-1.27018	0.0471996	5.37575	-0.395907	-1.31577	0.218061	-0.740938	-1.67126	0.0405641	6.11668	0.0744834	0.740938
TRIM59	TRIM59	1	1	0.615391	0.732334	6.12416	-0.0245798	-1.01718	0.916576	5.40807	-0.71609	-1.64272	0.261485	-0.74067	-1.67095	0.267655	6.14874	0.408308	0.74067
IL28A	IL28A	0.0143997	0.0731896	0.202615	0.0173042	1.88129	-3.21323	-9.27424	6.81e-05	4.35387	2.47258	5.55037	0.0003095	-0.740645	-1.67092	0.0206419	5.09451	0.000127058	3.21323
CTSB	CTSB	0.0656713	1	0.29427	0.304122	7.42384	-0.776923	-1.71347	0.00152108	7.46042	0.0365716	1.02567	0.911932	-0.740351	-1.67058	0.0600357	8.20077	0.0637484	0.776923
WBP2	WBP2	0.151661	1	0.104686	0.178766	7.37385	-0.850141	-1.80268	0.0181249	7.48378	0.109934	1.07918	0.702017	-0.740207	-1.67042	0.00342079	8.22399	0.0244008	0.850141
SP2	SP2	0.0933177	1	0.077983	0.0622852	5.80103	-0.704573	-1.62966	0.00509861	5.76541	-0.0356245	-1.025	0.852035	-0.740197	-1.6704	0.00152893	6.5056	0.00176589	0.740197
GRHPR	GRHPR	0.379796	1	0.219155	0.589921	4.91363	-0.897688	-1.86308	0.116814	5.07118	0.157552	1.11539	0.769364	-0.740136	-1.67033	0.0283606	5.81132	0.234891	0.897688
OR52K2	OR52K2	0.774724	1	0.637336	0.808314	2.73844	-0.432607	-1.34967	0.456458	2.43097	-0.307469	-1.23753	0.475786	-0.740076	-1.67026	0.28847	3.17105	0.525579	0.740076
FLJ39653	FLJ39653	1	1	0.518051	0.851322	2.75767	0.0227957	1.01593	0.97894	1.99496	-0.762708	-1.69667	0.316232	-0.739913	-1.67007	0.192234	2.73488	0.588684	0.762708
ATP2A3	ATP2A3	0.809681	1	0.52675	0.772679	2.23808	-0.391574	-1.31182	0.497753	1.89081	-0.347273	-1.27215	0.433621	-0.738848	-1.66884	0.199639	2.62966	0.473305	0.738848
QRICH1	QRICH1	0.354992	1	0.0674929	0.467248	6.46082	-0.79993	-1.74102	0.103939	6.52257	0.0617504	1.04373	0.886667	-0.738179	-1.66807	0.000852986	7.26075	0.148078	0.79993
TMEM109	TMEM109	0.238483	1	0.231229	0.385062	6.17599	-0.81052	-1.75384	0.0463323	6.24842	0.0724209	1.05148	0.837481	-0.738099	-1.66798	0.0332313	6.98651	0.0990134	0.81052
MYOM1	MYOM1	1	0.837483	0.447367	0.699779	2.23348	-0.0894446	-1.06396	0.870774	1.58496	-0.648517	-1.56756	0.078058	-0.737962	-1.66782	0.147152	2.32292	0.333681	0.737962
SUMO3	SUMO3	0.463124	0.762153	0.0910101	0.0776154	8.02329	-0.241608	-1.18231	0.167179	7.52715	-0.496144	-1.41044	0.0458665	-0.737753	-1.66758	0.00233592	8.2649	0.00485941	0.737753
HIF1A	HIF1A	0.080602	1	0.104886	0.0689133	8.97284	-0.838667	-1.7884	0.00282546	9.07399	0.101144	1.07262	0.620297	-0.737523	-1.66731	0.00344243	9.81151	0.00257295	0.838667
RNF126	RNF126	0.33781	0.995154	0.24699	0.323337	5.87411	-0.338903	-1.26479	0.0952395	5.47574	-0.398369	-1.31802	0.188462	-0.737273	-1.66702	0.0381463	6.21301	0.0712482	0.737273
HEATR5B	HEATR5B	0.986248	1	0.377159	0.685825	4.98368	-0.144373	-1.10525	0.736582	4.39086	-0.592822	-1.50819	0.229383	-0.737195	-1.66693	0.100952	5.12805	0.31974	0.737195
ANKRD23	ANKRD23	1	1	0.684822	0.822512	4.65992	0.0291251	1.02039	0.927277	3.89374	-0.766179	-1.70076	0.35951	-0.737054	-1.66677	0.35179	4.63079	0.547586	0.766179
TAF4B	TAF4B	0.371729	1	0.44997	0.632643	3.75397	-1.01211	-2.01686	0.112662	4.02905	0.275073	1.21006	0.609187	-0.737035	-1.66675	0.148376	4.76608	0.269068	1.01211
OR8B2	OR8B2	0.404231	1	0.571603	0.697294	2.27762	-0.907706	-1.87606	0.130904	2.44846	0.170843	1.12572	0.722141	-0.736862	-1.66655	0.23191	3.18532	0.33111	0.907706
MKL2	MKL2	0.28185	1	0.419289	0.441381	4.72775	-0.895127	-1.85977	0.0644151	4.88689	0.159138	1.11662	0.531839	-0.735988	-1.66554	0.124094	5.62288	0.131624	0.895127
ZBTB40	ZBTB40	0.512737	0.902249	0.2267	0.309053	5.94911	-0.266498	-1.20288	0.204186	5.47964	-0.469476	-1.38461	0.128673	-0.735974	-1.66552	0.0313903	6.21561	0.0655679	0.735974
ZBTB43	ZBTB43	0.278812	1	0.438028	0.599102	4.09427	-0.940773	-1.91956	0.0627702	4.30034	0.206073	1.15354	0.702273	-0.7347	-1.66405	0.135153	5.03504	0.241682	0.940773
HAS3	HAS3	0.469025	0.837483	0.0823744	0.0980237	6.59093	-0.283293	-1.21697	0.17155	6.13974	-0.451194	-1.36717	0.071294	-0.734488	-1.66381	0.00172627	6.87423	0.00906471	0.734488
LRRC16B	LRRC16B	0.521343	1	0.108561	0.37359	1.89081	-0.4285	-1.34583	0.210141	1.58496	-0.305846	-1.23614	0.333759	-0.734346	-1.66364	0.00389693	2.31931	0.0930358	0.734346
CAMKK2	CAMKK2	0.538139	1	0.280943	0.583314	5.52121	-0.431622	-1.34875	0.221359	5.21864	-0.30257	-1.23334	0.47292	-0.734192	-1.66347	0.0504419	5.95283	0.229738	0.734192
NR2C2AP	NR2C2AP	0.273727	1	0.106232	0.160696	5.41154	-0.483169	-1.39781	0.0602961	5.1606	-0.250944	-1.18999	0.297308	-0.734113	-1.66337	0.00366822	5.89471	0.0199461	0.734113
TRIM28	TRIM28	0.29154	1	0.0834191	0.147276	9.76482	-0.44448	-1.36082	0.0681096	9.47557	-0.289254	-1.22201	0.250186	-0.733734	-1.66294	0.00178784	10.2093	0.0169998	0.733734
TRIM41	TRIM41	0.458157	1	0.497219	0.668818	4.85876	-0.773518	-1.70943	0.163351	4.89857	0.0398085	1.02798	0.914735	-0.733709	-1.66291	0.17951	5.63228	0.303002	0.773518
OR10V1	OR10V1	0.186875	1	0.546415	0.484256	1.94461	-1.28694	-2.4401	0.027671	2.49786	0.553247	1.46738	0.324359	-0.733691	-1.66289	0.21475	3.23155	0.158611	1.28694
GNB2	GNB2	0.147303	1	0.129311	0.109999	7.95372	-0.493977	-1.40832	0.0166715	7.71433	-0.239386	-1.18049	0.300609	-0.733363	-1.66251	0.00673587	8.44769	0.0109576	0.733363
TRMT10A	TRMT10A	0.30037	1	0.396699	0.504634	2.50795	-1.14562	-2.21241	0.0720685	2.92023	0.412287	1.33079	0.410142	-0.73333	-1.66247	0.111471	3.65356	0.171687	1.14562
ZNF786	ZNF786	0.54294	1	0.230894	0.537076	4.66278	-0.517461	-1.43143	0.224925	4.44711	-0.215671	-1.16124	0.53108	-0.733132	-1.66224	0.0330863	5.18024	0.194493	0.733132
SMARCC1	SMARCC1	0.277837	0.737095	0.10208	0.0612218	7.4968	-0.281751	-1.21567	0.0621826	7.04585	-0.450953	-1.36694	0.0410521	-0.732705	-1.66175	0.00317096	7.77855	0.00166393	0.732705
MYLPF	MYLPF	0.419725	1	0.617776	0.673486	1.90931	-1.05544	-2.07835	0.138342	2.23211	0.322801	1.25076	0.458389	-0.732637	-1.66167	0.27058	2.96475	0.307163	1.05544
HIST1H3A	HIST1H3A	0.128441	0.472625	0.359467	0.18097	7.40082	0.596174	1.5117	0.0127779	6.07231	-1.32851	-2.51143	0.011933	-0.732338	-1.66133	0.09219	6.80465	0.0250069	1.32851
BIK	BIK	0.81827	1	0.328831	0.859983	2.37643	-0.532219	-1.44615	0.505668	2.17684	-0.199589	-1.14837	0.77855	-0.731808	-1.66072	0.0761477	2.90865	0.601327	0.731808
SFXN2	SFXN2	0.971033	0.818382	0.672147	0.732334	5.22175	0.228618	1.17171	0.714818	4.26188	-0.959876	-1.94514	0.0571492	-0.731258	-1.66009	0.326435	4.99313	0.383469	0.959876
USP30	USP30	0.0827251	1	0.528571	0.57504	5.51824	-0.914377	-1.88475	0.0032723	5.70155	0.183306	1.13548	0.728183	-0.731071	-1.65987	0.200913	6.43262	0.224158	0.914377
MDFIC	MDFIC	0.226891	1	0.226348	0.319447	6.58036	-0.675191	-1.59681	0.0419983	6.52478	-0.0555787	-1.03928	0.842663	-0.730769	-1.65952	0.031255	7.25555	0.0695999	0.730769
TEAD3	TEAD3	0.725206	1	0.299143	0.788153	4.59309	-0.552444	-1.46657	0.402456	4.41478	-0.178317	-1.13156	0.771325	-0.730761	-1.65951	0.062028	5.14554	0.494669	0.730761
PTPN21	PTPN21	0.206553	1	0.674	0.836801	3.53251	-0.570489	-1.48503	0.0332574	3.37228	-0.160231	-1.11747	0.827453	-0.73072	-1.65947	0.338705	4.103	0.568129	0.73072
APOL6	APOL6	0.0250456	0.176334	0.301404	0.0452137	5.26876	-2.77548	-6.84706	0.000179327	7.31471	2.04595	4.12946	0.00151352	-0.72953	-1.6581	0.0628155	8.04424	0.000756097	2.77548
CEP78	CEP78	0.334557	1	0.486735	0.72737	5.75834	-0.37125	-1.29347	0.0938433	5.40013	-0.358211	-1.28184	0.495352	-0.729461	-1.65802	0.1725	6.12959	0.36026	0.729461
MSX1	MSX1	0.163564	0.996838	0.299309	0.304841	3.46976	-1.42026	-2.67633	0.020938	4.16076	0.690997	1.6144	0.189763	-0.729259	-1.65779	0.0620768	4.89002	0.0640586	1.42026
DOPEY2	DOPEY2	0.771031	1	0.282975	0.75815	3.92188	-0.457291	-1.37296	0.451244	3.64995	-0.271921	-1.20741	0.619893	-0.729212	-1.65773	0.0511218	4.37917	0.453651	0.729212
OC90	OC90	0.437634	1	0.597089	0.716399	2.07413	-1.03177	-2.04453	0.14824	2.37709	0.302956	1.23367	0.586741	-0.72881	-1.65727	0.252666	3.1059	0.349042	1.03177
CRADD	CRADD	0.449578	1	0.491806	0.741227	4.40723	-0.747415	-1.67878	0.15786	4.42583	0.0186066	1.01298	0.977357	-0.728808	-1.65727	0.176044	5.15464	0.432305	0.747415
AMZ2P1	AMZ2P1	0.334557	1	0.419613	0.683652	2.3922	-0.732427	-1.66143	0.0934704	2.39588	0.00367942	1.00255	0.994667	-0.728748	-1.6572	0.12421	3.12462	0.317187	0.732427
PML	PML	0.0559972	0.504625	0.309323	0.0776154	5.24423	-2.28862	-4.88587	0.00107635	6.80431	1.56008	2.9487	0.013739	-0.728538	-1.65696	0.0658407	7.53285	0.0051028	2.28862
TSPYL1	TSPYL1	0.262479	1	0.135484	0.175281	7.1977	-0.485136	-1.39972	0.0561535	6.95432	-0.243385	-1.18377	0.300726	-0.728521	-1.65694	0.00762384	7.68284	0.0236262	0.728521
SLC16A2	SLC16A2	1	0.903761	0.376833	0.542884	3.80574	0.0600663	1.04251	0.835359	3.01749	-0.788247	-1.72697	0.130809	-0.72818	-1.65655	0.1007	3.74567	0.198412	0.788247
FGD1	FGD1	1	1	0.668739	0.888934	3.77693	-0.0472357	-1.03328	0.936433	3.09599	-0.680943	-1.60319	0.460278	-0.728179	-1.65655	0.322672	3.82417	0.646047	0.728179
PNP	PNP	0.277461	1	0.184225	0.23266	7.53307	-0.439933	-1.35654	0.0618573	7.24517	-0.2879	-1.22086	0.276324	-0.727834	-1.65615	0.0160677	7.973	0.0403717	0.727834
POLD1	POLD1	0.326029	1	0.115006	0.193299	5.84999	-0.425744	-1.34327	0.0844291	5.5479	-0.302085	-1.23293	0.252925	-0.727829	-1.65615	0.00481355	6.27573	0.0289381	0.727829
KCNA3	KCNA3	0.350453	1	0.489755	0.525069	1.58496	-0.891895	-1.85561	0.101818	1.74931	0.164347	1.12066	0.436821	-0.727548	-1.65582	0.174392	2.47686	0.185894	0.891895
ZNF20	ZNF20	0.525147	1	0.416802	0.686357	2.69884	-0.636369	-1.55441	0.213081	2.60799	-0.0908574	-1.065	0.82552	-0.727226	-1.65545	0.122517	3.33521	0.320751	0.727226
GTPBP6	GTPBP6	0.372172	1	0.420959	0.682077	5.30957	-0.606826	-1.5229	0.112868	5.18936	-0.120212	-1.08689	0.808685	-0.727038	-1.65524	0.125083	5.91639	0.315735	0.727038
ATAD2B	ATAD2B	0.349434	1	0.444086	0.560395	3.29632	-1.19171	-2.28423	0.101254	3.76112	0.464794	1.38012	0.380043	-0.726915	-1.6551	0.145239	4.48803	0.212107	1.19171
MUC2	MUC2	0.248682	1	0.578641	0.711762	2.41327	-0.985627	-1.98017	0.0511964	2.67275	0.259477	1.19705	0.707344	-0.72615	-1.65422	0.2366	3.3989	0.344628	0.985627
GRSF1	GRSF1	0.918448	0.876873	0.313419	0.455926	5.98425	-0.120071	-1.08679	0.648077	5.37818	-0.606064	-1.5221	0.109162	-0.726135	-1.6542	0.0691449	6.10432	0.140699	0.726135
SLC9A8	SLC9A8	0.18507	1	0.244513	0.286583	6.16217	-0.762331	-1.69623	0.0265198	6.19874	0.0365738	1.02568	0.892854	-0.725757	-1.65377	0.0375876	6.9245	0.0575644	0.762331
TRIOBP	TRIOBP	0.954963	1	0.196657	0.76287	7.44025	-0.228298	-1.17145	0.695778	6.94336	-0.496892	-1.41117	0.425083	-0.72519	-1.65312	0.0192405	7.66855	0.459108	0.72519
CHPF	CHPF	0.238995	1	0.190501	0.32222	6.72641	-0.765229	-1.69964	0.0472133	6.76709	0.0406857	1.0286	0.894591	-0.724543	-1.65238	0.0177044	7.49163	0.0706813	0.765229
LIMD1	LIMD1	0.123974	1	0.217734	0.251078	7.3306	-0.806179	-1.74857	0.0118612	7.41242	0.0818216	1.05835	0.795058	-0.724357	-1.65216	0.0238241	8.13677	0.0459324	0.806179
ZNF343	ZNF343	1	0.952308	0.405841	0.632616	4.17678	-0.0661897	-1.04695	0.860625	3.51874	-0.658043	-1.57794	0.160061	-0.724232	-1.65202	0.116272	4.24297	0.269001	0.724232
TTC13	TTC13	0.635133	0.974758	0.282771	0.427272	4.25273	-0.25594	-1.19411	0.298949	3.7846	-0.468132	-1.38332	0.175234	-0.724071	-1.65184	0.0509172	4.50867	0.123965	0.724071
ZNF467	ZNF467	0.872469	0.963479	0.466926	0.673658	3.76213	-0.218833	-1.16379	0.583225	3.2569	-0.505222	-1.41934	0.166491	-0.724055	-1.65182	0.159484	3.98096	0.307497	0.724055
PIGZ	PIGZ	0.743533	1	0.342365	0.664095	1.97076	-0.389644	-1.31007	0.42028	1.63682	-0.333947	-1.26046	0.325711	-0.723591	-1.65129	0.0821145	2.36041	0.298444	0.723591
HAUS8	HAUS8	0.185558	1	0.13882	0.119108	4.98673	-0.480619	-1.39534	0.0270835	4.7439	-0.242827	-1.18331	0.26784	-0.723446	-1.65112	0.00817178	5.46734	0.012403	0.723446
OR10A3	OR10A3	0.171973	1	0.199805	0.143028	1.61994	-0.705913	-1.63118	0.0230812	1.60245	-0.0174891	-1.0122	0.907404	-0.723403	-1.65107	0.0201108	2.32585	0.0162412	0.723403
SPIN3	SPIN3	0.238483	0.546292	0.50552	0.284193	4.82774	0.756727	1.68965	0.0470083	3.34768	-1.48006	-2.7896	0.0165901	-0.723334	-1.65099	0.184792	4.07102	0.0566338	1.48006
CNTNAP3	CNTNAP3	0.275417	1	0.609446	0.765941	4.55292	-0.667802	-1.58865	0.0609067	4.49824	-0.0546834	-1.03863	0.933114	-0.722485	-1.65002	0.263342	5.22072	0.463757	0.722485
DUSP16	DUSP16	0.0827251	0.782569	0.282946	0.119765	4.2357	-1.52986	-2.88757	0.00333669	5.04397	0.808272	1.75111	0.0496391	-0.721584	-1.64899	0.0510417	5.76556	0.012506	1.52986
TSFM	TSFM	0.495596	1	0.266664	0.641678	5.44321	-0.567282	-1.48173	0.190546	5.289	-0.154202	-1.11281	0.739266	-0.721484	-1.64888	0.0451317	6.01049	0.276714	0.721484
RAVER2	RAVER2	0.154198	1	0.218466	0.27002	5.47912	-0.541201	-1.45518	0.018732	5.29885	-0.180268	-1.13309	0.53481	-0.721469	-1.64886	0.0239252	6.02032	0.0517552	0.721469
KRT16P2	KRT16P2	0.612394	1	0.231229	0.702887	2.06982	-0.513113	-1.42713	0.278182	1.86165	-0.208164	-1.15522	0.682056	-0.721276	-1.64864	0.0331949	2.58293	0.336278	0.721276
SMARCA4	SMARCA4	0.432885	0.898558	0.219155	0.248938	8.93216	-0.34845	-1.27319	0.145342	8.5597	-0.372461	-1.29456	0.122895	-0.720912	-1.64822	0.0254193	9.28061	0.0454094	0.720912
GPD1L	GPD1L	0.756819	0.842702	0.258844	0.323169	6.54469	-0.144384	-1.10526	0.435326	5.96821	-0.576481	-1.49121	0.0862664	-0.720865	-1.64817	0.0422886	6.68908	0.0710631	0.720865
COX7A2L	COX7A2L	0.101973	1	0.0773065	0.0780527	6.95926	-0.812547	-1.75631	0.00811515	7.05101	0.0917432	1.06566	0.687557	-0.720804	-1.6481	0.00146817	7.77181	0.00604242	0.812547
TOPBP1	TOPBP1	0.997976	0.837483	0.241839	0.453605	6.61559	0.115046	1.08301	0.7592	5.77987	-0.835722	-1.78475	0.0777115	-0.720677	-1.64795	0.0368162	6.50054	0.139371	0.835722
SIVA1	SIVA1	1	0.741555	0.248579	0.273478	6.6671	0.000211473	1.00015	0.999147	5.94641	-0.720693	-1.64797	0.0422226	-0.720481	-1.64773	0.0388206	6.66689	0.0527113	0.720693
SLC35F3	SLC35F3	0.833643	0.596558	0.288126	0.314664	5.6272	0.2041	1.15197	0.52326	4.70263	-0.92457	-1.89812	0.0210603	-0.72047	-1.64772	0.0572932	5.4231	0.0676052	0.92457
BTN2A3P	BTN2A3P	0.334557	1	0.401517	0.657356	2.62208	-0.587876	-1.50303	0.0900371	2.4897	-0.132378	-1.0961	0.782825	-0.720254	-1.64747	0.113756	3.20996	0.289856	0.720254
C3orf18	C3orf18	1	0.898558	0.385808	0.505678	5.42451	0.0151086	1.01053	0.943931	4.68922	-0.735288	-1.66473	0.123019	-0.72018	-1.64739	0.105531	5.4094	0.172793	0.735288
ZNF326	ZNF326	0.843028	0.797043	0.219155	0.222879	7.79861	-0.0923174	-1.06608	0.534417	7.171	-0.627612	-1.54501	0.0537362	-0.719929	-1.6471	0.028437	7.89093	0.0374536	0.719929
LOC100271722	LOC100271722	0.856103	1	0.52991	0.849444	2.15858	-0.422632	-1.34037	0.549453	1.86165	-0.296924	-1.22852	0.606465	-0.719556	-1.64667	0.202135	2.58121	0.586039	0.719556
SAA3P	SAA3P	0.871171	1	0.139395	0.583771	2.20915	-0.245635	-1.18561	0.56511	1.73532	-0.473821	-1.38878	0.261595	-0.719456	-1.64656	0.00827794	2.45478	0.230226	0.719456
UBIAD1	UBIAD1	0.0597066	1	0.148076	0.0776154	6.56863	-0.71538	-1.64192	0.00127963	6.56482	-0.00380925	-1.00264	0.98603	-0.719189	-1.64626	0.00966298	7.28401	0.00570462	0.719189
ZC3H4	ZC3H4	0.0680551	1	0.114376	0.0738048	6.20806	-0.893595	-1.8578	0.0016331	6.38255	0.174491	1.12857	0.445139	-0.719104	-1.64616	0.00472244	7.10165	0.00320876	0.893595
CYP2E1	CYP2E1	1	0.837483	0.225277	0.49547	2.41492	0.110911	1.07991	0.807751	1.58496	-0.829958	-1.77763	0.0682164	-0.719046	-1.64609	0.0307117	2.30401	0.165605	0.829958
PSMD4	PSMD4	0.170284	1	0.309094	0.343541	7.02042	-0.774653	-1.71078	0.0227728	7.07614	0.0557247	1.03938	0.848053	-0.718928	-1.64596	0.065712	7.79507	0.0797999	0.774653
NAA50	NAA50	0.111264	1	0.20718	0.225482	8.65552	-0.739967	-1.67014	0.00944217	8.67704	0.0215177	1.01503	0.941269	-0.718449	-1.64541	0.021614	9.39549	0.0383027	0.739967
FAM86B3P	FAM86B3P	0.660562	1	0.311273	0.592123	1.87157	-0.431468	-1.34861	0.329879	1.58496	-0.286607	-1.21977	0.341072	-0.718076	-1.64499	0.0675595	2.30304	0.236707	0.718076
NIPA2	NIPA2	0.982986	0.941208	0.155287	0.505686	7.08188	-0.132954	-1.09654	0.732445	6.49683	-0.58505	-1.50009	0.151509	-0.718004	-1.6449	0.0108483	7.21484	0.172822	0.718004
INCENP	INCENP	0.127832	1	0.117676	0.142691	7.23241	-0.738255	-1.66816	0.0126846	7.25291	0.0205087	1.01432	0.934394	-0.717746	-1.64461	0.00521372	7.97066	0.0161199	0.738255
FRMD4A	FRMD4A	0.293706	1	0.392954	0.447932	3.24522	-0.806022	-1.74838	0.0690741	3.33371	0.088487	1.06325	0.732113	-0.717535	-1.64437	0.109937	4.05125	0.135599	0.806022
BHLHE23	BHLHE23	0.0440538	1	0.288498	0.180753	1.58496	-1.03252	-2.04559	0.000584287	1.90015	0.315184	1.24417	0.330613	-0.717334	-1.64414	0.057866	2.61748	0.0249285	1.03252
OR4L1	OR4L1	0.238256	1	0.676704	0.640654	2.09825	-1.37823	-2.59948	0.0459223	2.75922	0.660972	1.58115	0.390369	-0.717254	-1.64405	0.342709	3.47648	0.275718	1.37823
SOX21	SOX21	0.127578	1	0.356155	0.484247	6.20277	-0.519763	-1.43372	0.0126338	6.00534	-0.197432	-1.14666	0.591583	-0.717195	-1.64398	0.0902282	6.72253	0.158561	0.717195
CYP27C1	CYP27C1	0.460053	1	0.17856	0.363492	1.83062	-0.471514	-1.38656	0.165163	1.58496	-0.245655	-1.18563	0.361464	-0.717169	-1.64395	0.0150159	2.30213	0.0883315	0.717169
TMED4	TMED4	0.190071	1	0.15809	0.151104	6.14738	-0.487132	-1.40166	0.0284008	5.91737	-0.230007	-1.17284	0.30623	-0.717139	-1.64392	0.011358	6.63451	0.0177317	0.717139
GSTO2	GSTO2	0.863026	0.952308	0.316737	0.709308	3.02866	0.470393	1.38549	0.556509	1.84119	-1.18748	-2.27754	0.15962	-0.717083	-1.64385	0.0708165	2.55827	0.342485	1.18748
CRTC1	CRTC1	0.432242	1	0.341138	0.660969	5.33045	-0.606055	-1.52209	0.145022	5.21976	-0.110688	-1.07974	0.817917	-0.716743	-1.64347	0.0814404	5.93651	0.29402	0.716743
GBA2	GBA2	0.733674	1	0.348386	0.71932	6.05492	-0.36037	-1.28376	0.411541	5.69858	-0.356337	-1.28017	0.445963	-0.716707	-1.64343	0.085732	6.41529	0.352263	0.716707
TG	TG	0.713824	1	0.264805	0.560914	6.07214	-0.305946	-1.23623	0.387406	5.66145	-0.410691	-1.32932	0.291609	-0.716637	-1.64335	0.0441967	6.37809	0.212436	0.716637
ST3GAL1	ST3GAL1	0.162338	1	0.141731	0.180735	8.26969	-0.571143	-1.4857	0.0205945	8.1248	-0.14489	-1.10565	0.571934	-0.716033	-1.64266	0.00875386	8.84083	0.0249069	0.716033
UNC119	UNC119	1	0.925893	0.438767	0.676262	4.69512	-0.0218574	-1.01527	0.961885	4.00113	-0.693988	-1.61775	0.142022	-0.715846	-1.64245	0.135765	4.71698	0.309599	0.715846
ACER1	ACER1	0.860031	1	0.496519	0.814042	2.40411	-0.379221	-1.30064	0.553338	2.06765	-0.336466	-1.26266	0.523547	-0.715687	-1.64227	0.178981	2.78333	0.536839	0.715687
STIM1	STIM1	1	0.837483	0.28505	0.315367	5.56008	-0.0285213	-1.01997	0.838498	4.87363	-0.686452	-1.60932	0.0682295	-0.714973	-1.64145	0.0520138	5.5886	0.0679684	0.714973
MYH7	MYH7	0.554532	1	0.562535	0.696849	1.58496	-0.714954	-1.64143	0.233851	1.58496	0	1	1	-0.714954	-1.64143	0.225901	2.29992	0.330643	0.714954
CAPRIN1	CAPRIN1	0.233511	1	0.105747	0.279124	8.71189	-0.693771	-1.61751	0.0442656	8.69079	-0.0210939	-1.01473	0.945969	-0.714865	-1.64133	0.00352248	9.40566	0.0542697	0.714865
FOXK1	FOXK1	0.317419	1	0.0964546	0.284541	6.03813	-0.540759	-1.45474	0.080125	5.86432	-0.173816	-1.12804	0.559941	-0.714574	-1.641	0.00273514	6.57889	0.0567786	0.714574
FABP3	FABP3	0.864675	1	0.784609	0.952035	2.0148	-0.589796	-1.50503	0.558112	1.89081	-0.12399	-1.08974	0.79635	-0.713785	-1.6401	0.457079	2.60459	0.730473	0.713785
CREG2	CREG2	0.987642	1	0.492281	0.775838	4.65471	-0.164583	-1.12084	0.738145	4.10564	-0.549071	-1.46314	0.362468	-0.713655	-1.63995	0.176355	4.81929	0.478328	0.713655
PHF15	PHF15	0.998243	0.943561	0.540744	0.694635	3.41027	0.128694	1.0933	0.759543	2.56793	-0.842337	-1.79295	0.154026	-0.713644	-1.63994	0.210841	3.28157	0.328558	0.842337
MRPL16	MRPL16	0.121077	1	0.112023	0.0776154	7.89816	-0.537716	-1.45167	0.0112465	7.72225	-0.175909	-1.12968	0.405064	-0.713625	-1.63992	0.00419884	8.43587	0.00566972	0.713625
TPT1	TPT1	0.334557	0.899567	0.208155	0.223366	10.6145	-0.266426	-1.20282	0.0925863	10.1674	-0.447115	-1.36331	0.126117	-0.713542	-1.63982	0.0218075	10.8809	0.0376319	0.713542
ST7L	ST7L	0.245699	1	0.576263	0.65486	2.98867	-0.952148	-1.93475	0.0496518	3.22762	0.238948	1.18013	0.664077	-0.7132	-1.63944	0.234991	3.94082	0.287874	0.952148
ARL14EP	ARL14EP	0.166455	1	0.288126	0.30179	5.12402	-0.730713	-1.65946	0.0217007	5.14169	0.0176663	1.01232	0.94614	-0.713047	-1.63926	0.0531487	5.85473	0.062838	0.730713
FLJ33581	FLJ33581	0.114844	1	0.149363	0.0776154	1.58496	-0.712961	-1.63916	0.0100741	1.58496	0	1	1	-0.712961	-1.63916	0.00985465	2.29792	0.00476888	0.712961
KDM5C	KDM5C	0.65222	0.837483	0.13234	0.212318	7.09118	-0.252889	-1.19159	0.316739	6.63125	-0.459929	-1.37547	0.0794428	-0.712818	-1.639	0.00719398	7.34407	0.0344852	0.712818
PLCD3	PLCD3	0.794894	0.942373	0.22566	0.453326	7.28997	-0.233243	-1.17547	0.476358	6.81046	-0.479517	-1.39428	0.152463	-0.71276	-1.63894	0.0309794	7.52322	0.138897	0.71276
BNIP1	BNIP1	0.367655	1	0.627514	0.725787	3.21145	-1.04302	-2.06054	0.110385	3.5421	0.330647	1.25758	0.602907	-0.712378	-1.6385	0.279317	4.25448	0.358918	1.04302
HEXIM1	HEXIM1	0.211825	1	0.138463	0.23757	6.61597	-0.673657	-1.59511	0.0361259	6.57746	-0.0385154	-1.02706	0.888481	-0.712172	-1.63827	0.00812872	7.28963	0.0418072	0.712172
ELMO3	ELMO3	0.557046	1	0.557471	0.743387	2.29149	-0.691665	-1.61515	0.236421	2.27102	-0.0204668	-1.01429	0.966815	-0.712132	-1.63822	0.222216	2.98315	0.4351	0.712132
BET1L	BET1L	0.27093	1	0.236116	0.338945	6.71971	-0.405868	-1.32489	0.0593284	6.41348	-0.306226	-1.23647	0.311216	-0.712094	-1.63818	0.0351455	7.12558	0.0771706	0.712094
NCKAP1L	NCKAP1L	1	1	0.407257	0.732334	2.52823	-0.119349	-1.08624	0.81038	1.93578	-0.592443	-1.5078	0.287783	-0.711792	-1.63784	0.117267	2.64758	0.410237	0.711792
FLJ40292	FLJ40292	0.732382	1	0.220994	0.775679	3.32325	-0.50773	-1.42181	0.410183	3.11926	-0.203989	-1.15188	0.735888	-0.711719	-1.63775	0.0295437	3.83098	0.477894	0.711719
APOL2	APOL2	0.273307	1	0.288126	0.304405	1.58496	-0.711527	-1.63754	0.0601118	1.58496	0	1	1	-0.711527	-1.63754	0.0571352	2.29649	0.0638738	0.711527
RING1	RING1	0.823339	0.744075	0.384003	0.558301	5.91626	-0.266971	-1.20328	0.511649	5.47189	-0.444365	-1.36071	0.0426922	-0.711335	-1.63732	0.104591	6.18323	0.210738	0.711335
LOC151009	LOC151009	0.619549	1	0.433143	0.623891	3.20701	-0.345498	-1.27059	0.284245	2.84127	-0.365741	-1.28854	0.306507	-0.711238	-1.63721	0.131731	3.55251	0.261369	0.711238
CAPN5	CAPN5	0.635595	1	0.165527	0.646426	4.13279	-0.465113	-1.38043	0.29935	3.88682	-0.245969	-1.18589	0.588494	-0.711082	-1.63703	0.0124194	4.5979	0.280719	0.711082
PPP1R9B	PPP1R9B	0.569627	0.295324	0.114376	0.0776154	8.70858	0.286869	1.21999	0.24515	7.71091	-0.997668	-1.99677	0.00396161	-0.7108	-1.63671	0.00474119	8.42171	0.00547548	0.997668
EFNB1	EFNB1	0.189481	1	0.169931	0.198801	8.21593	-0.6633	-1.5837	0.0282173	8.16855	-0.0473848	-1.03339	0.843059	-0.710685	-1.63658	0.0131225	8.87923	0.0309608	0.710685
AP1B1	AP1B1	0.152637	1	0.284226	0.296051	7.18122	-0.735233	-1.66467	0.0183663	7.20619	0.0249707	1.01746	0.925808	-0.710263	-1.6361	0.0516141	7.91645	0.0606755	0.735233
CSRNP3	CSRNP3	0.542459	1	0.654234	0.814582	3.64639	-0.510573	-1.42462	0.224387	3.44673	-0.199667	-1.14843	0.73543	-0.71024	-1.63608	0.305336	4.15697	0.537711	0.71024
BEND6	BEND6	0.654536	1	0.219155	0.629878	1.99243	-0.441038	-1.35758	0.321323	1.72331	-0.269118	-1.20507	0.509676	-0.710157	-1.63598	0.0267076	2.43346	0.266673	0.710157
TMEM223	TMEM223	0.852073	0.837483	0.219155	0.378683	5.31808	-0.194882	-1.14463	0.544317	4.80291	-0.51517	-1.42916	0.0709547	-0.710052	-1.63586	0.0253926	5.51297	0.0954259	0.710052
NCKAP5L	NCKAP5L	0.506597	1	0.435293	0.65009	5.61891	-0.479005	-1.39378	0.19962	5.38829	-0.230614	-1.17333	0.531221	-0.70962	-1.63537	0.133489	6.09791	0.283622	0.70962
MAP3K14	MAP3K14	0.304794	1	0.270742	0.476113	4.53468	-0.82154	-1.76729	0.0742849	4.64678	0.112103	1.0808	0.777876	-0.709436	-1.63517	0.0467778	5.35622	0.153418	0.82154
SEL1L3	SEL1L3	0.633771	1	0.280765	0.669238	5.804	-0.449125	-1.36521	0.297546	5.54395	-0.260056	-1.19752	0.559247	-0.70918	-1.63487	0.0502435	6.25313	0.303408	0.70918
C4A	C4A	0.489546	1	0.482953	0.744449	2.19997	-0.852456	-1.80557	0.18605	2.34325	0.143278	1.10441	0.835294	-0.709178	-1.63487	0.169509	3.05243	0.4362	0.852456
MUC12	MUC12	0.318311	1	0.330408	0.3736	1.58496	-0.709095	-1.63478	0.0806148	1.58496	0	1	1	-0.709095	-1.63478	0.0767353	2.29406	0.0930678	0.709095
CTDP1	CTDP1	0.388385	0.911903	0.210512	0.230243	5.16984	-0.328922	-1.25607	0.122301	4.78973	-0.380111	-1.30144	0.134003	-0.709033	-1.63471	0.0223865	5.49876	0.0396204	0.709033
PGM2	PGM2	0.467127	1	0.242074	0.660969	4.6917	-0.747026	-1.67833	0.170285	4.73	0.0383068	1.02691	0.9405	-0.708719	-1.63435	0.0369102	5.43872	0.294034	0.747026
ZNF385A	ZNF385A	0.112442	1	0.327477	0.394267	3.67847	-0.770075	-1.70536	0.00963951	3.7399	0.0614267	1.0435	0.865362	-0.708648	-1.63427	0.0755353	4.44855	0.103478	0.770075
RASA4CP	RASA4CP	1	0.84275	0.282885	0.499439	3.64526	-0.00976071	-1.00679	0.979222	2.94643	-0.698836	-1.62319	0.0881447	-0.708597	-1.63421	0.0510172	3.65502	0.168602	0.708597
CDC25B	CDC25B	0.219148	1	0.198781	0.334626	7.54384	-0.618917	-1.53572	0.0394276	7.45429	-0.0895533	-1.06404	0.777487	-0.70847	-1.63407	0.019859	8.16276	0.0756244	0.70847
RAB6B	RAB6B	0.551109	1	0.511121	0.731587	2.05999	-0.641262	-1.55969	0.23137	1.99323	-0.0667602	-1.04736	0.858335	-0.708022	-1.63356	0.18841	2.70125	0.36462	0.708022
DNM3OS	DNM3OS	0.0122336	1	0.540829	0.369458	2.384	-1.30203	-2.46576	4.29e-05	2.97832	0.594321	1.50976	0.285355	-0.70771	-1.63321	0.210926	3.68603	0.09074	1.30203
44628		0.895644	0.786647	0.440185	0.494607	4.45131	0.17355	1.12783	0.620151	3.57014	-0.881169	-1.84187	0.0505404	-0.707619	-1.63311	0.143013	4.27776	0.165033	0.881169
BIRC8	BIRC8	1	1	0.638857	0.876537	2.86606	-0.139264	-1.10134	0.791703	2.29827	-0.567783	-1.48224	0.490607	-0.707047	-1.63246	0.289778	3.00532	0.630467	0.707047
PRG1	PRG1	0.11986	1	0.433434	0.431734	2.00451	-1.10674	-2.15358	0.0109665	2.40449	0.399972	1.31948	0.439341	-0.706765	-1.63214	0.132092	3.11125	0.126346	1.10674
GTPBP3	GTPBP3	0.673758	0.615278	0.115186	0.224691	6.81868	0.318557	1.24708	0.351675	5.79337	-1.02531	-2.0354	0.023657	-0.706752	-1.63213	0.00491836	6.50013	0.0380524	1.02531
CEBPG	CEBPG	0.845641	1	0.342023	0.72183	3.08567	-0.271789	-1.2073	0.536887	2.65089	-0.434779	-1.3517	0.358335	-0.706568	-1.63192	0.0818518	3.35746	0.354602	0.706568
NAA30	NAA30	0.334557	1	0.23314	0.515178	6.27949	-0.757432	-1.69048	0.0923174	6.33044	0.0509491	1.03595	0.903971	-0.706483	-1.63182	0.0341363	7.03692	0.179904	0.757432
LOC645206	LOC645206	0.081188	1	0.100358	0.0346219	1.58496	-0.706325	-1.63164	0.00289004	1.58496	0	1	1	-0.706325	-1.63164	0.00305148	2.29129	0.000405946	0.706325
LOC284661	LOC284661	1	0.837483	0.100358	0.422255	2.37426	0.0829728	1.0592	0.834127	1.58496	-0.789298	-1.72823	0.0781524	-0.706325	-1.63164	0.00305148	2.29129	0.12076	0.789298
OR5H1	OR5H1	0.952636	1	0.649033	0.815229	2.90392	-0.22883	-1.17188	0.692572	2.42674	-0.477178	-1.39202	0.270513	-0.706008	-1.63128	0.300666	3.13275	0.53896	0.706008
PRRC2A	PRRC2A	0.211825	1	0.107529	0.11217	7.56014	-0.523984	-1.43792	0.0370675	7.37819	-0.18195	-1.13442	0.381123	-0.705934	-1.6312	0.00376689	8.08412	0.0112655	0.705934
GIPC3	GIPC3	0.22942	1	0.659526	0.686229	1.87157	-1.07237	-2.10288	0.0427421	2.23808	0.366512	1.28923	0.568572	-0.705854	-1.63111	0.310906	2.94394	0.320625	1.07237
HTT	HTT	0.334557	1	0.334195	0.553093	5.26418	-0.481076	-1.39578	0.0917085	5.03964	-0.224539	-1.1684	0.568147	-0.705615	-1.63084	0.0784177	5.74525	0.206116	0.705615
NUP93	NUP93	0.0800954	1	0.114376	0.0537437	7.66205	-0.696965	-1.62109	0.00275852	7.6534	-0.00864541	-1.00601	0.959688	-0.705611	-1.63083	0.00463642	8.35901	0.00134295	0.705611
MAGIX	MAGIX	0.807908	1	0.349421	0.732334	2.96727	-0.348774	-1.27348	0.496042	2.61079	-0.356476	-1.2803	0.431115	-0.70525	-1.63043	0.0866733	3.31604	0.394535	0.70525
RBM24	RBM24	0.498733	1	0.2267	0.702498	2.96401	-0.832159	-1.78035	0.192639	3.09099	0.126986	1.09201	0.826979	-0.705172	-1.63034	0.0320386	3.79617	0.33577	0.832159
LY6H	LY6H	0.256539	1	0.283492	0.282488	1.58496	-0.705041	-1.63019	0.053987	1.58496	0	1	1	-0.705041	-1.63019	0.0513464	2.29	0.0552217	0.705041
CBFA2T2	CBFA2T2	0.146208	1	0.376223	0.359038	5.11332	-1.38901	-2.61898	0.0164334	5.79739	0.684072	1.60667	0.243003	-0.704934	-1.63007	0.100465	6.50232	0.0860617	1.38901
GPR19	GPR19	0.41129	1	0.233263	0.49547	2.17761	-0.532812	-1.44675	0.134178	2.00553	-0.172074	-1.12668	0.630378	-0.704886	-1.63002	0.0341752	2.71042	0.165635	0.704886
DPRXP4	DPRXP4	0.560366	1	0.439225	0.695633	2.10731	-0.506872	-1.42097	0.238768	1.90931	-0.198003	-1.14711	0.615465	-0.704875	-1.63	0.13982	2.61418	0.329677	0.704875
SPSB1	SPSB1	0.0255547	0.604779	0.185261	0.0508944	5.38256	-1.4027	-2.64396	0.000202933	6.08058	0.698028	1.62229	0.0222905	-0.70467	-1.62977	0.0165138	6.78525	0.00114702	1.4027
RBBP5	RBBP5	0.211825	0.837483	0.57443	0.47038	5.34085	0.497635	1.4119	0.0351576	4.13862	-1.20223	-2.30095	0.0723707	-0.704596	-1.62969	0.233747	4.84322	0.150133	1.20223
OR6K2	OR6K2	0.403961	1	0.74906	0.867364	2.43159	-0.815736	-1.7602	0.130681	2.54283	0.111246	1.08016	0.898484	-0.70449	-1.62957	0.420316	3.24732	0.611489	0.815736
SDC1	SDC1	0.824852	0.913807	0.45099	0.645203	9.1736	0.352548	1.27681	0.513342	8.11686	-1.05674	-2.08023	0.135676	-0.704194	-1.62923	0.148922	8.82105	0.27966	1.05674
SPOPL	SPOPL	0.871959	1	0.170072	0.658795	5.46645	-0.239557	-1.18063	0.577382	5.00184	-0.464609	-1.37994	0.331271	-0.704166	-1.6292	0.0131778	5.70601	0.291661	0.704166
MRPL37	MRPL37	0.211825	1	0.177423	0.25172	8.75305	-0.550954	-1.46505	0.036674	8.59986	-0.153188	-1.11202	0.574857	-0.704143	-1.62918	0.0147497	9.304	0.046179	0.704143
LOC283683	LOC283683	0.926588	1	0.324671	0.732334	2.04992	-0.238834	-1.18004	0.658986	1.58496	-0.464953	-1.38027	0.301262	-0.703787	-1.62877	0.0741859	2.28875	0.391698	0.703787
SND1	SND1	0.285706	1	0.433115	0.515371	6.46278	-0.713871	-1.6402	0.0659967	6.47294	0.0101615	1.00707	0.973929	-0.703709	-1.62869	0.131563	7.17665	0.180144	0.713871
KRTAP5-7	KRTAP5-7	1	1	0.436073	0.83435	2.62966	-0.169177	-1.12442	0.802334	2.09513	-0.534522	-1.44846	0.413525	-0.703699	-1.62868	0.133944	2.79883	0.5647	0.703699
KATNBL1	KATNBL1	0.466405	0.986008	0.187009	0.28023	6.1167	-0.361841	-1.28506	0.169708	5.77487	-0.341826	-1.26736	0.181771	-0.703667	-1.62864	0.0168843	6.47854	0.0546135	0.703667
RNASE12	RNASE12	0.70053	1	0.43597	0.786218	2.67332	-0.49737	-1.41164	0.375075	2.46705	-0.206267	-1.1537	0.720713	-0.703636	-1.6286	0.133871	3.17069	0.492442	0.703636
NF2	NF2	0.577523	1	0.288126	0.645285	8.13843	-0.432972	-1.35001	0.250852	7.86786	-0.270571	-1.20629	0.543843	-0.703543	-1.6285	0.0532201	8.5714	0.279758	0.703543
MKRN9P	MKRN9P	0.350681	1	0.553179	0.732334	2.37426	-0.781724	-1.71918	0.101986	2.45263	0.0783659	1.05582	0.899949	-0.703358	-1.62829	0.219198	3.15598	0.404993	0.781724
IQCK	IQCK	0.275595	1	0.672147	0.774239	3.4413	-0.777164	-1.71376	0.0610397	3.51544	0.0741355	1.05273	0.911912	-0.703028	-1.62792	0.326922	4.21847	0.476245	0.777164
GGH	GGH	0.756992	0.863227	0.175187	0.324051	7.64587	-0.217628	-1.16282	0.435855	7.16061	-0.485263	-1.39984	0.102683	-0.702891	-1.62776	0.0141682	7.8635	0.0715995	0.702891
TXLNB	TXLNB	0.625677	1	0.591903	0.732334	2.06518	-0.647458	-1.56641	0.289764	2.00982	-0.0553529	-1.03911	0.732848	-0.702811	-1.62767	0.24895	2.71264	0.389983	0.702811
ZNF394	ZNF394	0.0574703	1	0.262496	0.14974	4.36384	-1.12472	-2.18059	0.00116464	4.78604	0.422199	1.33997	0.212445	-0.702522	-1.62735	0.0433919	5.48857	0.0174421	1.12472
NAIF1	NAIF1	0.378481	1	0.309094	0.430775	3.47151	-0.390528	-1.31087	0.116163	3.15958	-0.311934	-1.24137	0.300722	-0.702461	-1.62728	0.0657251	3.86204	0.125941	0.702461
PPP2R3B	PPP2R3B	0.912825	0.541851	0.0863104	0.133389	5.39306	0.112681	1.08124	0.642528	4.57807	-0.814991	-1.75929	0.0163258	-0.702311	-1.62711	0.00210281	5.28038	0.0144927	0.814991
KIAA1244	KIAA1244	0.837344	1	0.405232	0.651184	3.4142	-0.172558	-1.12705	0.527595	2.88449	-0.529711	-1.44364	0.270387	-0.702269	-1.62706	0.115961	3.58676	0.284365	0.702269
CXXC1	CXXC1	0.654483	1	0.907931	0.919388	2.11788	-1.18464	-2.27307	0.321244	2.6003	0.482421	1.39709	0.603817	-0.702221	-1.62701	0.621284	3.30252	0.685984	1.18464
CC2D1A	CC2D1A	0.512737	1	0.527254	0.724631	5.92567	-0.597207	-1.51279	0.204086	5.82094	-0.104723	-1.07529	0.778988	-0.701931	-1.62668	0.200016	6.52287	0.357268	0.701931
ABCF2	ABCF2	0.131298	1	0.128193	0.106938	8.01867	-0.520708	-1.43466	0.0133017	7.83759	-0.181072	-1.13373	0.421286	-0.701779	-1.62651	0.00654796	8.53937	0.0105102	0.701779
HOXA11	HOXA11	1	1	0.591781	0.737552	3.50397	-0.0945569	-1.06774	0.821308	2.89709	-0.60688	-1.52296	0.228336	-0.701437	-1.62612	0.248766	3.59852	0.428035	0.701437
PLBD2	PLBD2	0.451229	1	0.39094	0.652817	6.39061	-0.836548	-1.78577	0.158895	6.52591	0.135305	1.09833	0.766937	-0.701242	-1.6259	0.109091	7.22716	0.286033	0.836548
NRBP1	NRBP1	0.446059	1	0.391037	0.681954	5.73419	-0.603355	-1.51925	0.154249	5.63651	-0.0976846	-1.07005	0.834745	-0.70104	-1.62568	0.109172	6.33755	0.315318	0.70104
NUP210L	NUP210L	0.308783	1	0.320789	0.359793	1.60245	-0.701031	-1.62567	0.0761048	1.60245	0	1	1	-0.701031	-1.62567	0.0724665	2.30348	0.0864991	0.701031
OR8U1	OR8U1	0.429294	1	0.594186	0.751422	2.09825	-0.810805	-1.75419	0.14326	2.2095	0.111246	1.08016	0.864535	-0.699559	-1.62401	0.250752	2.90906	0.446247	0.810805
VTI1A	VTI1A	0.726435	0.708927	0.0938292	0.0902708	4.72652	-0.156964	-1.11494	0.40452	4.184	-0.542515	-1.45651	0.0353957	-0.699479	-1.62392	0.00256386	4.88348	0.00799987	0.699479
SLC7A8	SLC7A8	0.977759	0.837483	0.185016	0.407978	7.80271	0.123478	1.08936	0.72465	6.98	-0.822702	-1.76872	0.0732635	-0.699225	-1.62363	0.0162344	7.67923	0.110827	0.822702
SOX11	SOX11	0.346423	1	0.223593	0.523709	2.25448	-0.745046	-1.67603	0.0994155	2.30031	0.0458345	1.03228	0.913754	-0.699212	-1.62362	0.030192	2.99953	0.185156	0.745046
USB1	USB1	0.467155	1	0.437894	0.641976	6.57136	-0.385388	-1.30621	0.170317	6.25761	-0.313746	-1.24293	0.434321	-0.699134	-1.62353	0.135009	6.95675	0.276969	0.699134
GINS4	GINS4	0.628155	0.474214	0.347701	0.312646	5.74212	0.444179	1.36054	0.292645	4.59912	-1.143	-2.2084	0.0121231	-0.698821	-1.62318	0.085187	5.29794	0.066694	1.143
JMY	JMY	0.334557	1	0.413026	0.615493	3.25562	-0.363824	-1.28683	0.092093	2.92075	-0.334865	-1.26126	0.429851	-0.69869	-1.62303	0.120613	3.61944	0.255168	0.69869
PEX11G	PEX11G	0.334557	1	0.387665	0.616429	1.97076	-0.706102	-1.63139	0.0905038	1.97837	0.0076069	1.00529	0.986611	-0.698495	-1.62281	0.106426	2.67687	0.255754	0.706102
USP17L5	USP17L5	0.453316	1	0.667964	0.78671	4.73374	-0.945411	-1.92574	0.160554	4.9809	0.247165	1.18687	0.750326	-0.698246	-1.62253	0.322074	5.67915	0.493045	0.945411
INPP4A	INPP4A	0.659546	1	0.219155	0.511493	4.63968	-0.326841	-1.25426	0.328864	4.2683	-0.37138	-1.29359	0.312424	-0.698221	-1.6225	0.0259556	4.96653	0.177225	0.698221
TMEM99	TMEM99	1	1	0.52968	0.707633	4.1001	0.00652802	1.00454	0.982614	3.39544	-0.70466	-1.62976	0.212171	-0.698132	-1.6224	0.201933	4.09357	0.341065	0.70466
ZFYVE21	ZFYVE21	0.469888	1	0.239619	0.364295	6.42348	-0.373362	-1.29537	0.172082	6.09946	-0.324015	-1.25181	0.224279	-0.697378	-1.62155	0.0361674	6.79684	0.0886317	0.697378
RTKN	RTKN	1	0.786647	0.328638	0.411017	5.43032	-0.024203	-1.01692	0.929005	4.75808	-0.672247	-1.59355	0.050437	-0.69645	-1.62051	0.0760696	5.45453	0.112686	0.69645
DIRC2	DIRC2	1	0.952849	0.263514	0.632547	6.16018	0.0553367	1.0391	0.905498	5.40852	-0.751666	-1.68374	0.160533	-0.696329	-1.62038	0.0436722	6.10485	0.268886	0.751666
MAP4	MAP4	0.0680551	1	0.100449	0.0661767	7.94824	-0.935366	-1.91238	0.00163637	8.18747	0.239231	1.18036	0.297122	-0.696136	-1.62016	0.00306029	8.88361	0.00216128	0.935366
NHLRC2	NHLRC2	0.324088	1	0.198762	0.44192	5.29628	-0.634757	-1.55268	0.0837396	5.23536	-0.0609209	-1.04313	0.865876	-0.695678	-1.61965	0.0198476	5.93104	0.131981	0.695678
PLA2G6	PLA2G6	0.551109	1	0.379689	0.732334	2.86369	-0.852191	-1.80524	0.231361	3.02037	0.156679	1.11472	0.789607	-0.695512	-1.61946	0.102321	3.71589	0.396429	0.852191
PDLIM4	PDLIM4	0.449037	1	0.357298	0.625775	4.98727	-0.753967	-1.68642	0.155598	5.04581	0.0585405	1.04141	0.887052	-0.695427	-1.61936	0.0908947	5.74123	0.262849	0.753967
TUBB4A	TUBB4A	0.971286	0.917834	0.602261	0.710086	7.36628	0.153578	1.11233	0.715139	6.51732	-0.848964	-1.80121	0.137251	-0.695385	-1.61932	0.257723	7.2127	0.343273	0.848964
ASXL1	ASXL1	0.100479	1	0.219155	0.183324	5.79543	-0.817712	-1.76261	0.00658715	5.91822	0.122791	1.08884	0.64708	-0.69492	-1.61879	0.024477	6.61314	0.0254945	0.817712
MED30	MED30	0.314899	0.25987	0.114376	0.0630583	5.59409	0.348444	1.27319	0.0788709	4.55081	-1.04328	-2.06091	0.00309697	-0.694839	-1.6187	0.00465791	5.24565	0.00185704	1.04328
LOC100130357	LOC100130357	0.976703	1	0.307376	0.811488	2.22883	-0.227793	-1.17104	0.722737	1.7618	-0.467033	-1.38226	0.444962	-0.694826	-1.61869	0.0651236	2.45663	0.529665	0.694826
SH3D21	SH3D21	1	0.885455	0.266081	0.588921	4.34313	0.0432566	1.03044	0.926079	3.60555	-0.737577	-1.66737	0.113703	-0.69432	-1.61812	0.0449819	4.29987	0.234238	0.737577
ABCD4	ABCD4	0.392657	1	0.288126	0.489121	4.78903	-0.511187	-1.42522	0.124836	4.60615	-0.182883	-1.13515	0.572066	-0.69407	-1.61784	0.0570392	5.30022	0.161757	0.69407
RBMS2	RBMS2	0.247895	1	0.436573	0.446293	3.44331	-1.83582	-3.56975	0.0505081	4.5851	1.14179	2.20654	0.194643	-0.694036	-1.6178	0.134214	5.27913	0.134574	1.83582
APOBEC3D	APOBEC3D	0.471933	1	0.431025	0.607405	1.80875	-0.647081	-1.566	0.1741	1.7618	-0.0469542	-1.03308	0.870475	-0.694036	-1.6178	0.130447	2.45584	0.249471	0.694036
CCDC137	CCDC137	0.440191	1	0.3305	0.683769	4.28203	-1.02208	-2.03084	0.149747	4.61008	0.328051	1.25532	0.616558	-0.694027	-1.61779	0.0768914	5.30411	0.317307	1.02208
NIPSNAP3B	NIPSNAP3B	0.19507	1	0.219155	0.177797	1.58496	-0.69395	-1.61771	0.0298172	1.58496	0	1	1	-0.69395	-1.61771	0.0285243	2.27891	0.0241704	0.69395
RIN3	RIN3	0.895073	1	0.326182	0.874343	5.21242	-0.35983	-1.28327	0.619153	4.87893	-0.333485	-1.26005	0.639031	-0.693315	-1.61699	0.074927	5.57225	0.621031	0.693315
APCS	APCS	0.101396	1	0.219155	0.128711	1.58496	-0.831326	-1.77932	0.00758708	1.72331	0.138346	1.10064	0.478516	-0.69298	-1.61662	0.0268973	2.41629	0.0137556	0.831326
MYH11	MYH11	0.348253	1	0.365984	0.424218	1.58496	-0.69298	-1.61662	0.100463	1.58496	0	1	1	-0.69298	-1.61662	0.0959016	2.27794	0.121923	0.69298
KIAA1671	KIAA1671	0.875989	1	0.185127	0.732334	4.84311	-0.277523	-1.21211	0.586971	4.42803	-0.415085	-1.33338	0.435717	-0.692608	-1.6162	0.0163227	5.12064	0.400512	0.692608
GINS2	GINS2	0.206904	1	0.135439	0.106812	6.15174	-0.408669	-1.32746	0.0333641	5.86788	-0.28386	-1.21745	0.197661	-0.692529	-1.61611	0.00759525	6.56041	0.0104297	0.692529
LPIN1	LPIN1	0.211825	1	0.504117	0.719396	5.36453	-0.517557	-1.43153	0.0366229	5.19014	-0.174388	-1.12849	0.727445	-0.691946	-1.61546	0.18396	5.88209	0.352404	0.691946
YWHAZ	YWHAZ	0.294063	1	0.139395	0.422255	5.42516	-0.79586	-1.73611	0.0692129	5.52918	0.104018	1.07476	0.790406	-0.691842	-1.61534	0.00830541	6.22102	0.118666	0.79586
RBL1	RBL1	0.335376	1	0.100059	0.331181	6.41685	-0.56946	-1.48397	0.0942307	6.29466	-0.122191	-1.08839	0.684174	-0.691651	-1.61513	0.00296052	6.98631	0.0744322	0.691651
PEX6	PEX6	1	0.901468	0.512649	0.648568	3.81831	0.0133045	1.00926	0.968086	3.11339	-0.70492	-1.63005	0.12782	-0.691615	-1.61509	0.189251	3.80501	0.282408	0.70492
ASB7	ASB7	0.912146	1	0.26498	0.732334	3.66176	-0.233488	-1.17567	0.641439	3.20391	-0.45785	-1.37349	0.333535	-0.691338	-1.61478	0.0446131	3.89525	0.370984	0.691338
CYTH2	CYTH2	0.325306	1	0.275233	0.471721	5.54504	-0.811497	-1.75503	0.0841793	5.66543	0.120393	1.08703	0.744614	-0.691104	-1.61452	0.0480747	6.35653	0.151053	0.811497
LYN	LYN	0.821303	1	0.307068	0.638706	3.99844	-0.254371	-1.19282	0.509871	3.56174	-0.436696	-1.3535	0.283793	-0.691067	-1.61448	0.0649845	4.25281	0.274051	0.691067
TIPRL	TIPRL	0.54294	0.794132	0.112151	0.098656	7.42901	-0.231411	-1.17398	0.224921	6.97065	-0.458365	-1.37398	0.053195	-0.689776	-1.61303	0.00423212	7.66042	0.0091687	0.689776
C19orf44	C19orf44	0.164452	0.971387	0.222431	0.28319	2.58198	-1.44161	-2.71624	0.0211061	3.33391	0.751921	1.68403	0.170121	-0.689689	-1.61294	0.0298281	4.02359	0.0557915	1.44161
TPCN1	TPCN1	0.919407	0.694711	0.157357	0.228691	6.84644	0.115836	1.0836	0.649402	6.04123	-0.805212	-1.7474	0.0334169	-0.689376	-1.61259	0.0111836	6.7306	0.0391314	0.805212
DCAF13P3	DCAF13P3	1	1	0.723315	0.892372	2.62966	-0.166722	-1.1225	0.805706	2.10731	-0.522347	-1.43629	0.341057	-0.689068	-1.61224	0.388769	2.79638	0.649661	0.689068
ZCCHC14	ZCCHC14	1	0.944438	0.350971	0.617523	5.32403	0.0826008	1.05893	0.834842	4.55249	-0.771542	-1.70709	0.15501	-0.688941	-1.6121	0.0876986	5.24143	0.256446	0.771542
SMAD9	SMAD9	0.273992	1	0.264315	0.274524	1.8444	-0.626618	-1.54394	0.0603941	1.78227	-0.0621377	-1.04401	0.696098	-0.688756	-1.61189	0.0439856	2.47102	0.0530183	0.688756
SLC25A37	SLC25A37	0.787744	1	0.465038	0.732334	5.24622	-0.239561	-1.18063	0.468864	4.79707	-0.449146	-1.36523	0.410139	-0.688706	-1.61184	0.15773	5.48578	0.409058	0.688706
RSAD1	RSAD1	0.849491	1	0.445928	0.732334	6.45517	-0.234503	-1.1765	0.541511	6.00106	-0.454118	-1.36994	0.32879	-0.68862	-1.61174	0.146227	6.68968	0.371362	0.68862
ORC1	ORC1	0.367642	0.29358	0.205337	0.0837839	6.97406	0.353037	1.27725	0.110254	5.93243	-1.04163	-2.05856	0.00390782	-0.688596	-1.61171	0.0212909	6.62103	0.00686456	1.04163
DKFZP686I15217	DKFZP686I15217	0.472632	0.667764	0.460248	0.390339	3.50721	0.909578	1.8785	0.174572	1.90931	-1.5979	-3.02703	0.0302814	-0.688323	-1.61141	0.15433	2.59763	0.101833	1.5979
SYNE3	SYNE3	0.724278	1	0.434055	0.76287	4.01403	-0.354342	-1.2784	0.401358	3.68022	-0.333808	-1.26034	0.560676	-0.688151	-1.61122	0.13245	4.36837	0.459225	0.688151
MZF1	MZF1	0.936707	1	0.288126	0.732334	3.08919	0.296473	1.22814	0.672844	2.10508	-0.984111	-1.97809	0.196648	-0.687638	-1.61064	0.0572008	2.79272	0.380006	0.984111
DUSP19	DUSP19	0.653495	0.837483	0.414106	0.451544	4.09352	0.315998	1.24487	0.319745	3.09025	-1.00328	-2.00455	0.0700038	-0.687279	-1.61024	0.121207	3.77753	0.137439	1.00328
XYLB	XYLB	0.329672	1	0.302172	0.575892	4.15262	-0.829181	-1.77668	0.0863526	4.29456	0.141947	1.10339	0.773072	-0.687234	-1.61019	0.0631062	4.9818	0.224774	0.829181
KCNC3	KCNC3	1	0.837483	0.219155	0.453326	2.18713	-0.0849346	-1.06064	0.814339	1.58496	-0.602169	-1.518	0.0819104	-0.687103	-1.61005	0.0261817	2.27207	0.138981	0.687103
ARMC10	ARMC10	0.523111	0.838417	0.219155	0.235325	5.79335	-0.269813	-1.20565	0.211632	5.37617	-0.417178	-1.33531	0.0852115	-0.686991	-1.60992	0.0258512	6.06316	0.0410822	0.686991
THSD4	THSD4	0.99142	0.848345	0.219155	0.379479	5.46745	-0.0881937	-1.06304	0.743398	4.86882	-0.598625	-1.51427	0.093803	-0.686819	-1.60973	0.0243342	5.55564	0.0958874	0.686819
SPAG1	SPAG1	0.205593	1	0.117595	0.261817	4.16233	-0.847025	-1.79879	0.0329284	4.32284	0.160513	1.11768	0.615469	-0.686512	-1.60939	0.0051988	5.00935	0.0490042	0.847025
C16orf45	C16orf45	0.422487	0.666209	0.334387	0.277255	5.87934	0.352149	1.27646	0.139756	4.84075	-1.0386	-2.05423	0.0295168	-0.686447	-1.60932	0.078511	5.5272	0.0537723	1.0386
BAZ1A	BAZ1A	0.0680551	0.539345	0.224102	0.0760693	6.11257	-1.45629	-2.74403	0.0016249	6.88279	0.770221	1.70553	0.0158544	-0.686073	-1.6089	0.0303721	7.56887	0.00345803	1.45629
MBD3L1	MBD3L1	0.461005	1	0.677155	0.813372	2.67328	-0.642168	-1.56067	0.165727	2.62966	-0.0436284	-1.0307	0.941637	-0.685797	-1.60859	0.343133	3.31545	0.535079	0.685797
COX6B2	COX6B2	0.317393	1	0.384554	0.554863	2.19499	-1.21333	-2.31872	0.0801014	2.72266	0.52767	1.4416	0.406478	-0.685661	-1.60844	0.104826	3.40832	0.207782	1.21333
SPRED1	SPRED1	0.465576	0.97349	0.268036	0.351689	7.39009	-0.309054	-1.2389	0.169182	7.01364	-0.376447	-1.29814	0.171375	-0.685501	-1.60826	0.0455829	7.69915	0.0831479	0.685501
MON1A	MON1A	0.449373	1	0.493361	0.732334	4.29648	-0.918337	-1.88994	0.157199	4.52935	0.232864	1.17517	0.73644	-0.685473	-1.60823	0.176973	5.21482	0.404922	0.918337
ZNF787	ZNF787	0.991569	0.89228	0.567829	0.732334	3.02671	0.239266	1.18039	0.744392	2.10204	-0.924671	-1.89825	0.117425	-0.685405	-1.60815	0.229642	2.78744	0.416117	0.924671
PRKCG	PRKCG	0.679655	1	0.672147	0.794646	1.68806	-0.667307	-1.58811	0.356158	1.67061	-0.0174475	-1.01217	0.908355	-0.684755	-1.60743	0.336375	2.35536	0.504306	0.684755
SPRED2	SPRED2	0.477968	1	0.188015	0.556195	7.00372	-0.572193	-1.48678	0.178463	6.89134	-0.112382	-1.08101	0.772746	-0.684575	-1.60723	0.0171773	7.57592	0.209168	0.684575
DEPDC1	DEPDC1	0.891941	0.844877	0.422923	0.466138	6.66934	0.0864914	1.06178	0.610899	5.89849	-0.770843	-1.70627	0.0911838	-0.684351	-1.60698	0.126247	6.58285	0.147199	0.770843
OR5B17	OR5B17	0.334557	1	0.322082	0.37444	1.63743	-0.649178	-1.56827	0.0885145	1.60245	-0.0349783	-1.02454	0.815473	-0.684156	-1.60676	0.0730372	2.28661	0.0935053	0.684156
ARGLU1	ARGLU1	0.605252	0.893255	0.219155	0.324375	5.86701	-0.311824	-1.24128	0.272874	5.49468	-0.372325	-1.29444	0.118214	-0.684149	-1.60675	0.0258224	6.17883	0.071749	0.684149
APBB3	APBB3	0.538129	1	0.536105	0.803079	2.56372	-0.778255	-1.71505	0.221277	2.6581	0.0943822	1.06761	0.899835	-0.683872	-1.60645	0.207199	3.34198	0.516912	0.778255
HTATSF1	HTATSF1	0.310623	1	0.141938	0.204314	6.86901	-0.439641	-1.35627	0.0768273	6.62502	-0.243991	-1.18426	0.312475	-0.683631	-1.60618	0.00879865	7.30865	0.0325272	0.683631
SLC38A10	SLC38A10	0.121452	1	0.22566	0.244984	5.32877	-0.713979	-1.64032	0.0113575	5.35925	0.0304788	1.02135	0.912711	-0.683501	-1.60603	0.0309954	6.04275	0.0439464	0.713979
ID1	ID1	0.0827251	0.82996	0.194608	0.100514	8.30604	-1.41616	-2.66874	0.00319405	9.03885	0.732817	1.66188	0.0656071	-0.683343	-1.60586	0.0187254	9.7222	0.00951624	1.41616
FAM222A-AS1	FAM222A-AS1	1	0.79403	0.426726	0.51521	3.37704	-0.0091848	-1.00639	0.977374	2.70293	-0.67411	-1.59561	0.0530275	-0.683295	-1.6058	0.128079	3.38622	0.179971	0.683295
SDC4P	SDC4P	0.223678	0.84275	0.58282	0.420269	1.78427	-1.25009	-2.37857	0.0410487	2.35166	0.56739	1.48184	0.0876894	-0.682703	-1.60514	0.241698	3.03436	0.117356	1.25009
RBBP6	RBBP6	0.153328	1	0.647078	0.627407	4.68831	-1.21823	-2.32661	0.0185673	5.22389	0.535584	1.44953	0.467744	-0.682647	-1.60508	0.29827	5.90654	0.264239	1.21823
CTAGE1	CTAGE1	0.120461	0.913807	0.344491	0.205456	1.58496	-1.05761	-2.08148	0.0110389	1.96028	0.375314	1.29712	0.135732	-0.682295	-1.60469	0.0829692	2.64257	0.0328276	1.05761
LOC100129046	LOC100129046	0.401948	1	0.341138	0.598122	1.90931	-0.634471	-1.55237	0.129547	1.86165	-0.0476527	-1.03358	0.90449	-0.682124	-1.6045	0.0814047	2.54378	0.240514	0.682124
OR7D4	OR7D4	1	1	0.466704	0.738469	2.43159	-0.116128	-1.08382	0.830547	1.8656	-0.56599	-1.4804	0.222676	-0.682119	-1.60449	0.159307	2.54771	0.428994	0.682119
BFSP1	BFSP1	0.19507	1	0.612451	0.724559	2.05441	-0.827534	-1.77465	0.0298239	2.19997	0.145561	1.10616	0.804855	-0.681974	-1.60433	0.265258	2.88194	0.357196	0.827534
E4F1	E4F1	0.42999	1	0.100215	0.501699	5.24014	-0.618191	-1.53495	0.14375	5.17645	-0.0636812	-1.04513	0.869872	-0.681872	-1.60422	0.00297615	5.85833	0.169917	0.681872
OR2B2	OR2B2	0.186339	1	0.218817	0.158952	1.61994	-0.66407	-1.58455	0.0274718	1.60245	-0.0174891	-1.0122	0.907404	-0.681559	-1.60387	0.024013	2.28401	0.0196379	0.681559
FARP1	FARP1	0.89116	1	0.45956	0.732334	5.16093	0.376174	1.2979	0.604841	4.1032	-1.05773	-2.08165	0.221798	-0.681554	-1.60387	0.153779	4.78476	0.419516	1.05773
STK35	STK35	0.175912	1	0.176353	0.175266	4.82798	-0.747159	-1.67848	0.0241108	4.89367	0.0656963	1.04659	0.757576	-0.681463	-1.60377	0.014515	5.57513	0.0236159	0.747159
ACADL	ACADL	0.0533255	1	0.0706048	0.00172737	1.58496	-0.681178	-1.60345	0.000901998	1.58496	0	1	1	-0.681178	-1.60345	0.00111143	2.26614	1.83e-06	0.681178
LGALS8	LGALS8	0.219322	1	0.170244	0.174931	6.08495	-0.482055	-1.39673	0.0395678	5.88653	-0.198425	-1.14744	0.36627	-0.680479	-1.60267	0.0132039	6.56701	0.0234278	0.680479
DTD1	DTD1	0.7195	0.818382	0.219445	0.316791	6.92679	-0.240265	-1.18121	0.394635	6.48673	-0.440065	-1.35667	0.0582211	-0.68033	-1.60251	0.0291891	7.16706	0.0685131	0.68033
TRIL	TRIL	0.282394	1	0.282975	0.438068	2.2557	-0.590916	-1.5062	0.0645801	2.16657	-0.0891363	-1.06373	0.782547	-0.680052	-1.6022	0.0511421	2.84662	0.129841	0.680052
CFD	CFD	1	0.857417	0.584049	0.734248	4.04038	0.130894	1.09497	0.844999	3.22949	-0.810891	-1.75429	0.0988028	-0.679996	-1.60214	0.242461	3.90949	0.423969	0.810891
FLJ10038	FLJ10038	1	0.837483	0.283492	0.486455	3.85476	0.0104014	1.00724	0.977028	3.16456	-0.690201	-1.61351	0.0803305	-0.6798	-1.60192	0.0514263	3.84436	0.15984	0.690201
MICALL2	MICALL2	0.527492	1	0.829635	0.860326	2.92138	-1.15215	-2.22245	0.21452	3.39415	0.472769	1.38777	0.646574	-0.679381	-1.60145	0.51428	4.07353	0.602311	1.15215
RPUSD3	RPUSD3	0.577844	1	0.197387	0.445556	5.57748	-0.327244	-1.25461	0.251179	5.22555	-0.351925	-1.27626	0.311465	-0.679169	-1.60122	0.0194074	5.90472	0.134155	0.679169
C15orf62	C15orf62	0.409936	1	0.654345	0.777336	2.44563	-0.900241	-1.86638	0.133382	2.66694	0.221319	1.1658	0.769938	-0.678922	-1.60094	0.305791	3.34587	0.480073	0.900241
KBTBD4	KBTBD4	0.471123	1	0.34092	0.712321	5.18524	-0.674022	-1.59552	0.173303	5.18038	-0.00485619	-1.00337	0.992635	-0.678878	-1.60089	0.0812897	5.85926	0.345244	0.678878
OPA3	OPA3	0.763884	1	0.354622	0.677033	1.9268	-0.354437	-1.27849	0.443684	1.60245	-0.324344	-1.2521	0.319277	-0.678781	-1.60079	0.089465	2.28123	0.310774	0.678781
ZMIZ2	ZMIZ2	0.25434	1	0.112331	0.101066	6.93729	-0.436587	-1.3534	0.0529993	6.69511	-0.242183	-1.18278	0.231827	-0.678771	-1.60078	0.00428885	7.37388	0.00966468	0.678771
ZNF226	ZNF226	0.46399	1	0.612716	0.691607	3.50386	-0.984711	-1.97892	0.167929	3.80981	0.305955	1.23624	0.454914	-0.678756	-1.60076	0.265567	4.48857	0.32573	0.984711
SRRT	SRRT	0.146752	1	0.165154	0.212947	7.02378	-0.700302	-1.62485	0.0165228	7.0456	0.0218197	1.01524	0.937371	-0.678483	-1.60046	0.0122659	7.72408	0.03471	0.700302
TNXA	TNXA	0.0987189	0.958661	0.381226	0.246924	3.23401	-1.31532	-2.48857	0.00578986	3.87099	0.636981	1.55507	0.163309	-0.678337	-1.60029	0.103101	4.54933	0.0445912	1.31532
GPR141	GPR141	0.641695	1	0.483434	0.732334	1.88129	-0.54581	-1.45984	0.307167	1.74931	-0.131976	-1.09579	0.689663	-0.677786	-1.59968	0.169841	2.4271	0.379587	0.677786
NSUN5P1	NSUN5P1	1	0.745187	0.147311	0.263893	5.38503	-0.0584409	-1.04134	0.830912	4.76583	-0.619196	-1.53602	0.0429709	-0.677637	-1.59952	0.00945026	5.44347	0.049688	0.677637
GUF1	GUF1	0.853889	0.61624	0.20571	0.198801	5.82722	-0.137786	-1.10022	0.546421	5.28759	-0.539621	-1.45359	0.0239567	-0.677406	-1.59926	0.0213519	5.965	0.0309299	0.677406
RALBP1	RALBP1	0.378215	1	0.404583	0.685421	5.32394	-0.985869	-1.98051	0.116009	5.63281	0.308863	1.23873	0.640625	-0.677006	-1.59882	0.115549	6.30981	0.318337	0.985869
STX16	STX16	0.15776	1	0.337883	0.38153	6.46233	-0.884958	-1.84671	0.0196802	6.67065	0.208322	1.15534	0.570001	-0.676637	-1.59841	0.0798028	7.34729	0.0968144	0.884958
SNX2	SNX2	0.241724	1	0.192096	0.257685	5.73031	-0.433954	-1.35093	0.0481253	5.48785	-0.242455	-1.183	0.370876	-0.676408	-1.59816	0.017996	6.16426	0.047723	0.676408
PEBP1	PEBP1	0.358956	1	0.116992	0.194207	7.72614	-0.415703	-1.33395	0.105841	7.46584	-0.260292	-1.19772	0.267851	-0.675995	-1.5977	0.00513144	8.14184	0.029817	0.675995
BCKDHA	BCKDHA	1	0.978082	0.439508	0.69018	4.52261	-0.108754	-1.0783	0.791517	3.95537	-0.56724	-1.48169	0.176432	-0.675994	-1.5977	0.14256	4.63137	0.324428	0.675994
MAST1	MAST1	0.73607	0.613693	0.580144	0.525285	3.36381	0.401324	1.32072	0.413593	2.28661	-1.0772	-2.10994	0.0233475	-0.675881	-1.59757	0.23978	2.96249	0.186125	1.0772
NME4	NME4	0.502859	1	0.134373	0.646054	5.16668	-0.647067	-1.56598	0.1965	5.13811	-0.0285715	-1.02	0.952171	-0.675639	-1.5973	0.00743118	5.81375	0.280371	0.675639
PPP1R10	PPP1R10	0.667838	1	0.112536	0.651509	7.55028	-0.41689	-1.33505	0.345861	7.29172	-0.258556	-1.19628	0.554374	-0.675446	-1.59709	0.00433219	7.96717	0.284773	0.675446
CSDAP1	CSDAP1	0.917615	1	0.439225	0.751225	2.95781	0.373512	1.2955	0.646961	1.90931	-1.04851	-2.06839	0.216997	-0.674996	-1.59659	0.142285	2.5843	0.445934	1.04851
MYO7B	MYO7B	0.0958753	0.551083	0.589256	0.188726	1.58496	-1.83895	-3.57749	0.00537657	2.74895	1.16399	2.24076	0.0168688	-0.674962	-1.59655	0.246292	3.42391	0.0277149	1.83895
GOLGA8F	GOLGA8F	0.871959	1	0.695468	0.955849	2.61825	-0.378325	-1.29983	0.566666	2.32193	-0.296323	-1.22801	0.730839	-0.674648	-1.59621	0.362271	2.99658	0.735926	0.674648
CHD1L	CHD1L	0.992134	1	0.483647	0.782299	4.70312	-0.142228	-1.10361	0.749846	4.17089	-0.532231	-1.44616	0.387838	-0.674459	-1.596	0.170055	4.84535	0.486146	0.674459
LARS2	LARS2	0.12592	1	0.165154	0.147442	6.11827	-0.634756	-1.55268	0.0122773	6.07871	-0.0395633	-1.0278	0.859441	-0.67432	-1.59584	0.0123122	6.75303	0.0170469	0.67432
MAU2	MAU2	0.300249	1	0.259345	0.476146	6.47947	-0.666453	-1.58717	0.0719843	6.47175	-0.007719	-1.00536	0.983354	-0.674172	-1.59568	0.0425221	7.14592	0.15346	0.674172
CAPS2	CAPS2	0.71563	1	0.32731	0.72986	1.99243	-0.418076	-1.33614	0.390901	1.73648	-0.255942	-1.19412	0.533344	-0.674018	-1.59551	0.0753901	2.4105	0.363177	0.674018
NCBP1	NCBP1	0.912146	0.442516	0.139395	0.0776154	7.37127	-0.0836615	-1.0597	0.641138	6.781	-0.590276	-1.50554	0.00978171	-0.673938	-1.59542	0.00831796	7.45494	0.0055504	0.673938
DVL1	DVL1	0.294723	1	0.120921	0.230563	7.82687	-0.476227	-1.3911	0.0694815	7.62936	-0.197511	-1.14672	0.449597	-0.673738	-1.5952	0.00554341	8.3031	0.0397472	0.673738
LDLRAP1	LDLRAP1	0.429456	1	0.288126	0.615376	5.07332	-0.542035	-1.45602	0.143407	4.94181	-0.131509	-1.09544	0.760814	-0.673544	-1.59499	0.0555028	5.61535	0.255022	0.673544
TNFRSF1B	TNFRSF1B	0.212106	1	0.105747	0.28319	3.56083	-0.829532	-1.77711	0.0373759	3.71683	0.156005	1.1142	0.636487	-0.673527	-1.59497	0.00351779	4.39036	0.0557623	0.829532
ALOX12P2	ALOX12P2	1	1	0.597773	0.762316	3.00308	0.0219827	1.01535	0.961393	2.30761	-0.695472	-1.61941	0.257497	-0.673489	-1.59493	0.25307	2.9811	0.458509	0.695472
AKR1CL1	AKR1CL1	0.200677	1	0.223573	0.182932	1.58496	-0.673484	-1.59492	0.0314276	1.58496	0	1	1	-0.673484	-1.59492	0.0301639	2.25845	0.0253784	0.673484
SH2B1	SH2B1	0.391186	1	0.219155	0.304405	5.11243	-0.375762	-1.29752	0.123997	4.81504	-0.297389	-1.22892	0.243426	-0.673151	-1.59455	0.0272133	5.48819	0.0638797	0.673151
HNRNPUL2	HNRNPUL2	0.241683	1	0.144921	0.153131	8.01331	-0.357865	-1.28153	0.0480355	7.69804	-0.315269	-1.24424	0.197932	-0.673134	-1.59453	0.00916612	8.37118	0.0180652	0.673134
TAS2R41	TAS2R41	0.882122	0.837483	0.401517	0.572576	3.42392	0.26934	1.20526	0.594807	2.48159	-0.942324	-1.92162	0.076605	-0.672984	-1.59437	0.113699	3.15458	0.222152	0.942324
LOC100507547	LOC100507547	0.195535	1	0.355964	0.424218	1.90931	-0.976112	-1.96716	0.0300311	2.21248	0.30317	1.23385	0.481106	-0.672942	-1.59432	0.0901627	2.88542	0.121928	0.976112
KCNQ1OT1	KCNQ1OT1	0.336038	1	0.670366	0.76186	7.82696	-0.77757	-1.71424	0.0944578	7.93174	0.104784	1.07533	0.862814	-0.672786	-1.59415	0.324385	8.60453	0.457831	0.77757
ANGPT1	ANGPT1	0.0493052	0.816395	0.433817	0.150791	2.75438	-1.67575	-3.19486	0.000769122	3.75738	1.003	2.00416	0.0566494	-0.672758	-1.59412	0.13231	4.43013	0.0176384	1.67575
[truncated: 18,810 more rows]

## Sheet: Venn
[Tran_vs_Mock]:	[Tran_vs_Empty]:	[Tran_vs_Mock] and [Tran_vs_Empty]: CP	[Mock_vs_Empty] and [Tran_vs_Empty]:	[Mock_vs_Empty] and [Tran_vs_Mock] and [Tran_vs_Empty]:	[Mock_vs_Empty] and [Tran_vs_Mock]:	[Mock_vs_Empty]:
8	35	2	18	1	73	55
LOC100499227	SNORA34	CP	CSNK1G1	DKK3	IFIT3	SECTM1
SLFN5	IRAK1	ACE2	PREX1		SP100	TRIM38
TRIM5	C16orf80		REG4		HELZ2	PNPT1
PARP12	SNORA67		FOSL1		DDX58	NMI
CYP2B7P1	NFKBID		DUS1L		IFIT2	IRF9
HLA-E	MRPL4		RPPH1		APOL3	HLF
IL8	C4orf29		SNORA53		STAT1	G6PD
IFI44L	ZNF521		HMGA1		RSAD2	CD68
	TRAF2		STAT3		CMPK2	N4BP1
	FAM73A		RAB5C		GBP1	DLX2
	HLA-C		MSMP		CXCL11	IL15RA
	ERV3-1		SNORA63		GMPR	GLIS1
	TIMP3		SCARNA5		IFITM1	APOL6
	HIST1H2BB		KIF20B		PARP9	KIAA1033
	AKR1B10		NUBP2		SAMD9	PPP3CA
	RIOK1		PHIP		IFI44	HERC6
	SNORA31		TRADD		XAF1	NR1D1
	AKR1B1		ALDH1A1		OAS2	SAMHD1
	ALDH3B1				IFIT1	NBPF9
	CCNL2				IFI16	TRIM21
	KRT7				TNFSF10	FAM46A
	SSH3				ZC3HAV1	EPSTI1
	COL1A1				IFITM3	IL29
	IGFBP7				IRF1	IL22RA1
	N4BP2				IRF7	IFI35
	MMP2				C19orf66	TAPBP
	SPARC				TMEM140	RAB3IL1
	SDC2				PARP14	TMEM168
	HOXD4				ZNFX1	BIRC3
	IL32				SAMD9L	MFI2
	PTN				CXCL10	CSF1
	THY1				TLR3	SLC25A28
	IGFBP5				IL6	OGFR
	PTRF				OAS1	IFI6
	COL1A2				TRANK1	CD274
					STAT2	MYD88
					OASL	TDRD7
					IFIH1	KIAA1875
					DTX3L	PML
					TAP1	RBP1
					USP18	KLF6
					LY6E	HIST1H4D
					RARRES3	GALNT3
					LAMP3	SDPR
					MMP13	MAS1L
					ISG15	AKR1C2
					PSMB9	ARL14
					MX2	IL1A
					PLSCR1	STX1A
					PARP10	CYCSP52
					IL28A	DHRS9
					MX1	SOX9
					HSH2D	SCARNA10
					TMEM62	IFNB1
					UBE2L6	CTNNA1
					HRASLS2
					SP110
					THEMIS2
					HERC5
					IFI27
					OAS3
					DDX60
					GBP5
					NLRC5
					CCL5
					UBA7
					IFIT5
					TRIM22
					GBP4
					APOL1
					CFB
					TMEM27
					RTP4

## Sheet: Patients
Probesets		SLFN5	IL32	FAM73A	ACE2	HIST1H2BB	ZNF521	IRAK1	SNORA31	CYP2B7P1	AKR1B1	RIOK1	CP	TRIM5	LOC100499227	COL1A2	TIMP3	PARP12	C4orf29	TGFBI	CCNL2	SNORA34	THY1	NFKBID	PTRF	ALDH3B1	SPARC	ERV3-1	C16orf80	IGFBP5	SSH3	N4BP2	KRT7	MRPL4	TRAF2	MMP2	SNORA67	HOXD4	IL8	COL1A1	HLA-E	PTN	HLA-C	AKR1B10	SDC2	IFI44L	IGFBP7
BN1	BN	4.50779	7.73851	2.52356	4.59246	6.02652	4.55842	3.19967	14.6443	3.74147	4.41363	1.64386	1.58496	4.37069	3.85175	8.14338	2.67243	3.3837	1.58496	5.85953	3.74147	13.6331	2.90689	1.78136	7.3208	1.85798	8.05833	1.85798	1.72792	8.71446	3.52356	2.24793	3.92481	3.49985	4.21917	6.61471	10.4297	1.75489	6.42836	8.88912	7.11114	8.19013	7.48281	4.69697	6.7039	3.67243	5.1472
BN2	BN	1.58496	9.25163	2.35755	1.70044	6.3015	2.16993	2.94251	15.5843	3.2854	5.77149	1.78136	1.61471	2.70044	3.74819	1.70044	1.64386	2.56986	1.85798	4.71081	3.98868	9.77314	2.10852	3.02237	4.12412	3.21917	3.11894	3.32193	1.61471	6.11764	2.67243	4.50383	4.2854	1.75489	3.55459	4.31741	7.40461	1.72792	1.75489	5.55842	5.29002	4.51964	4.27612	2.18982	5.36194	1.64386	3.35755
BN3	BN	3.65821	6.67596	3.08746	2.53916	1.93074	1.85798	2.65821	15.1331	1.93074	3.76155	2.12928	1.58496	5.81378	2.67243	10.6409	7.0348	1.90689	2.56986	4.87036	5.10852	13.6331	5.54882	3.42626	7.88493	1.93074	9.56736	4.43879	3.56986	8.74483	2.42626	4.68299	2.96578	2.33985	2.89482	7.27961	9.54786	3.2384	2.08746	8.81538	7.2396	10.0407	2.79442	1.70044	6.3015	1.72792	7.74147
BN4	BN	5.37938	6.5859	5.02237	6.59991	7.02237	2.49185	5.31288	14.498	5.783	6.20945	1.90689	1.64386	3.62205	1.75489	5.44294	2.16993	1.85798	2.65821	2.14975	1.61471	12.6488	5.39446	6.24555	5.64566	2.56986	6.16616	1.64386	1.58496	5.04985	5.75322	1.80735	5.06878	1.78136	4.43463	3.16993	8.55986	1.70044	4.66888	4.98868	5.91886	5.1472	2.9542	1.58496	1.93074	1.70044	4.04439
BN5	BN	1.85798	7.03755	4.5157	6.32193	7.72579	1.93074	4.12928	13.6331	5.19229	6.54303	1.80735	1.61471	3.06609	2.56986	5.48985	1.88264	2.76818	1.58496	3.02237	1.58496	11.5889	3.8392	2.70044	6.01262	3.19967	6.43567	1.64386	2.08746	4.54689	4.69349	4.21432	4.14466	4.20457	1.90689	4.19476	7.44657	5.06878	8.31033	4.02237	7.2125	2.83289	4.10852	1.58496	5.44915	1.64386	2.47573
BN6	BN	2.98868	6.29462	4.03892	6.61563	1.78136	3.64386	4.14975	14.0653	6.35425	1.58496	2.74147	1.64386	4.76818	4.2384	4.98868	3.22882	2.33985	1.61471	3.20945	1.64386	13.4	3.22882	2.14975	5.96867	1.58496	3.03342	1.70044	1.61471	4.13955	4.68299	5.19967	1.85798	2.08746	4.76487	2.04439	11.0887	1.78136	4.14466	4.98868	4.12412	2.64386	7.99824	1.58496	2.84549	1.80735	5.10066
BN7	BN	3.06609	7.13507	1.72792	5.4818	6.32193	3.74819	1.80735	15.7125	4.01123	1.58496	2.82018	1.64386	3.45121	1.90689	3.98868	5.97728	2.40939	1.61471	3.32193	1.64386	13.0338	3.33985	2.22882	6.71768	1.58496	6.80816	1.70044	1.61471	5.55651	3.16993	2.14975	1.85798	2.10852	3.42626	2.08746	9.77314	1.80735	1.80735	5.51175	7.76363	7.80171	7.70434	1.58496	5.63118	5.72792	5.89482
PC1	PC	4.08215	5.07948	1.64386	3.13955	6.06474	3.08746	3.57743	12.2235	6.03892	1.58496	2.30378	1.64386	4.19476	1.80735	5.85175	2.76818	3.87036	1.58496	2.74147	1.61471	11.4892	2.75489	1.90689	5.19476	3.14975	2.61471	4.45943	1.58496	8.32839	4.81378	1.90689	1.78136	3.74819	4.18982	1.88264	8.61701	3.53916	6.48079	5.85175	8.05121	2.22882	3.53138	1.58496	2.40939	1.75489	4.51964
PC2	PC	5.21917	5.82018	1.64386	1.58496	1.64386	2.16993	2.67243	12.8471	3.92481	5.67066	1.85798	1.61471	4.16993	4.01681	8.15766	5.97298	1.80735	4.45533	4.71081	1.58496	11.87	4.39232	1.78136	6.64656	4.43879	5.72622	2.50779	1.58496	8.20396	3.10852	3.60733	7.76487	1.75489	2.04439	6.12153	7.6961	3.49985	1.64386	7.37504	7.59199	6.2738	4.49586	4.43879	3.04439	1.64386	5.18735
PC3	PC	4.86109	4.67948	2.56986	1.58496	2.26679	4.9629	2.2854	13.2727	1.90689	2.76818	2.30378	4.45121	4.44708	2.2854	10.2263	5.73978	3.57743	2.12928	3.8392	3.37504	12.4563	4.24317	3.02237	6.80735	1.58496	5.69	4.10852	3.01123	8.61701	2.30378	4.8392	2.84549	1.85798	3.54689	5.55075	8.60339	3.18982	3.07682	7.05325	6.21917	6.68912	7.78709	2.24793	6.72451	3.34873	7.09474
PC4	PC	4.94544	2.26679	1.85798	1.58496	2.08746	7.70736	2.30378	5.00843	1.72792	1.58496	4.40939	1.72792	5.94983	2.75489	1.70044	5.56605	3.73471	1.64386	5.51373	1.64386	14.6443	5.55075	3.39232	4.21917	1.58496	5.09011	1.80735	1.64386	2.22882	5.18982	3.32193	2.52356	3.20945	5.88874	3.16993	10.9782	2.14975	2.26679	1.70044	2.10852	4.19967	2.10852	1.58496	4.633	2.20945	2.22882
PC5	PC	4.36194	2.06609	1.80735	1.58496	1.93074	5.73978	2.08746	6.83842	1.72792	1.58496	3.96	1.70044	5.0634	2.49185	6.08215	4.82337	3.3837	1.64386	6.93074	1.64386	4.40939	4.81057	3.08746	3.7879	1.58496	7.87652	1.78136	1.64386	2.04439	4.55075	3.01123	10.1994	2.91886	5.02791	2.89482	4.41363	1.93074	7.46301	1.64386	1.93074	3.77479	7.43723	1.58496	6.74735	2.04439	2.04439
PC6	PC	4.24317	6.75238	2.67243	3.60733	4.29462	4.15482	2.70044	13.5658	2.65821	2.04439	2.80735	3.62936	3.74147	1.70044	9.38775	7.3966	3.19967	1.58496	3.89482	1.58496	11.818	6.87882	2.33985	6.95492	1.58496	6.75989	1.64386	1.58496	8.55099	1.88264	6.05393	4.40939	2.98868	2.55459	7.12541	9.16412	1.64386	5.59432	8.09573	7.29577	6.67772	4.19476	2.04439	4.2384	2.70044	8.06103
PC7	PC	6.27961	5.05799	1.75489	1.58496	1.85798	4.75489	1.90689	14.0653	1.70044	1.58496	3.47573	1.64386	4.32643	2.16993	11.6826	4.15482	3.02237	1.64386	5.36194	1.64386	11.5582	4.14466	2.76818	6.93221	5.45943	6.29117	1.75489	1.61471	6.60455	3.96	2.70044	2.04439	2.64386	4.29462	2.58496	12.6488	1.88264	1.90689	7.61379	7.63163	7.5708	5.92035	1.58496	5.29232	1.90689	1.90689
PC8	PC	5.94544	4.3443	1.64386	2.45943	2.65821	4.54303	1.70044	12.8471	1.64386	2.47573	1.90689	5.05257	5.16742	1.75489	10.5641	5.60548	1.85798	4.66178	5.90087	3.34873	12.2867	2.14975	4.08746	5.69349	1.58496	6.82814	3.37504	4.55842	9.92518	3.2384	4.2384	1.72792	1.80735	3.53138	5.01402	9.00475	1.70044	5.80574	6.98868	7.73132	9.29088	1.67243	2.98868	5.3966	4.47573	6.03342
PC9	PC	5.2854	7.35975	2.56986	5.46964	2.12928	5.05799	2.14975	14.0653	1.58496	2.75489	3.02237	1.58496	6.70995	1.64386	9.08531	1.90689	1.85798	2.76818	2.35755	3.49985	12.7065	3.61471	1.64386	6.30606	3.05528	2.89482	2.55459	2.93074	6.92778	2.70044	4.46761	1.64386	3.09803	2.72792	5.97728	9.51175	3.44294	5.40514	6.7657	7.34541	4.42626	9.35783	1.58496	5.02237	3.19967	6.23242
		0.0028524	0.00324463	0.00495972	0.00746043	0.0105116	0.0113165	0.0133917	0.0150802	0.0180112	0.0250758	0.029873	0.0505545	0.0511733	0.07207	0.0743163	0.0873622	0.114956	0.154543	0.170225	0.18788	0.190118	0.231716	0.248232	0.261021	0.264347	0.274382	0.275049	0.288586	0.291079	0.301812	0.35649	0.364555	0.378323	0.394374	0.406961	0.413108	0.41696	0.422981	0.427535	0.43582	0.437506	0.449255	0.462908	0.473625	0.483505	0.495866
